# Supplementary material for: Neutrophils negatively control IL-17A-producing γδ T cell frequencies in a contact-dependent manner under physiological conditions
Source: Front Immunol. 2025 Mar 20;16:1542191. doi: 10.3389/fimmu.2025.1542191 (PMC11965643; doi:10.3389/fimmu.2025.1542191)
Supplement: Supplementary file 1 [file Table1.xlsx]

## Sheet: List of DEG
ProbeName	p (Corr)	p	FC (abs)	Regulation	ho/tg 1_SG11474142_252665517502_S001_GE1_1105_Oct12_1_1.txt:gProcessedSignal(normalized)	ho/tg 2_SG11474142_252665517502_S001_GE1_1105_Oct12_1_2.txt:gProcessedSignal(normalized)	ho/tg 3_SG11474142_252665517502_S001_GE1_1105_Oct12_1_3.txt:gProcessedSignal(normalized)	ho/tg 4_SG11474142_252665517502_S001_GE1_1105_Oct12_1_4.txt:gProcessedSignal(normalized)	het/tg 1_SG11474142_252665519149_S001_GE1_1105_Oct12_1_1.txt:gProcessedSignal(normalized)	het/tg2_SG11474142_252665519149_S001_GE1_1105_Oct12_1_2.txt:gProcessedSignal(normalized)	het/tg3 mix_SG11474142_252665519149_S001_GE1_1105_Oct12_1_3.txt:gProcessedSignal(normalized)	het/tg4 mix_SG11474142_252665519149_S001_GE1_1105_Oct12_1_4.txt:gProcessedSignal(normalized)	GeneSymbol	Description	EntrezGeneID
A_51_P461067	0.000102482	4.95734e-06	1269.83	up	3.73179	7.14067	3.4307	4.8142	-3.4307	-6.10931	-5.68883	-6.89549		immunoglobulin heavy constant gamma 1 (G1m marker) [Source:MGI Symbol;Acc:MGI:96446] [ENSMUST00000103420]
A_51_P416546	8.82239e-05	3.9079e-06	1115.57	up	4.21644	7.88088	3.90284	4.10239	-3.90284	-6.15249	-5.497	-4.83939	Ctsg	Mus musculus cathepsin G (Ctsg), mRNA [NM_007800]	13035
A_55_P2066505	0.000119326	6.23752e-06	809.544	up	3.99782	7.95155	3.87306	3.89289	-3.87306	-4.23603	-5.46268	-5.35677	Mpo	PREDICTED: Mus musculus myeloperoxidase (Mpo), transcript variant X2, mRNA [XM_006536438]	17523
A_51_P209818	0.000141133	7.89985e-06	535.407	up	3.71201	7.85918	3.70252	3.80878	-3.70252	-4.42005	-4.57237	-4.48055	Prtn3	Mus musculus proteinase 3 (Prtn3), mRNA [NM_011178]	19152
A_55_P1961408	6.71472e-06	1.97267e-08	522.823	up	4.83695	3.76728	4.88042	5.85254	-3.76728	-3.90241	-4.60618	-4.50766	Defa2	Mus musculus defensin, alpha, 2 (Defa2), mRNA [NM_001195634]	100294660
A_51_P364210	0.000259445	1.9423e-05	491.03	up	3.06346	7.13832	3.10102	3.14843	-3.06346	-5.33425	-5.49665	-5.41308	Ms4a3	Mus musculus membrane-spanning 4-domains, subfamily A, member 3 (Ms4a3), mRNA [NM_133246]	170813
A_55_P1995537	5.18364e-05	1.65152e-06	404.42	up	3.75911	6.76066	3.59071	3.65859	-3.59071	-4.56288	-4.68354	-4.03264	Mpo	Mus musculus myeloperoxidase (Mpo), mRNA [NM_010824]	17523
A_51_P260169	1.11521e-05	7.96104e-08	379.559	up	3.88072	3.43179	4.65745	5.53061	-3.43179	-4.10324	-4.68939	-4.54774	Gstm5	Mus musculus glutathione S-transferase, mu 5 (Gstm5), mRNA [NM_010360]	14866
A_55_P2165839	0.000305419	2.45743e-05	325.704	up	2.77391	7.22326	3.43716	3.3282	-2.77391	-4.31992	-4.74456	-4.78875	Cebpe	Mus musculus CCAAT/enhancer binding protein (C/EBP), epsilon (Cebpe), mRNA [NM_207131]	110794
A_55_P2077649	9.60411e-06	4.14409e-08	289.073	up	4.32901	3.2486	4.32436	5.31875	-3.2486	-3.97231	-4.15927	-4.10027	Defa3	Mus musculus defensin, alpha, 3 (Defa3), mRNA [NM_007850]	13237
A_55_P2066173	0.000704839	7.97272e-05	279.206	up	2.35931	6.02908	2.77974	3.08138	-3.46937	-2.35931	-6.43722	-5.98532		immunoglobulin heavy constant gamma 1 (G1m marker) [Source:MGI Symbol;Acc:MGI:96446] [ENSMUST00000103420]
A_55_P1975690	0.000100967	4.83291e-06	269.183	up	3.37845	2.42208	3.10194	4.18651	-2.42208	-5.49409	-5.67237	-5.61226	Bicc1	Mus musculus bicaudal C homolog 1 (Drosophila) (Bicc1), mRNA [NM_031397]	83675
A_55_P1961407	7.63177e-06	2.57066e-08	250.999	up	4.42066	3.34631	4.45685	5.4311	-3.63646	-3.63299	-3.34631	-3.61547	Defa2	Mus musculus defensin, alpha, 2 (Defa2), mRNA [NM_001195634]	100294660
A_55_P2036898	3.12337e-05	6.96103e-07	186.284	up	3.98788	2.82396	3.94935	4.91939	-4.95297	-3.42443	-2.82396	-3.28352	Gm15292	predicted gene 15292 [Source:MGI Symbol;Acc:MGI:3708769] [ENSMUST00000098895]	100041787
A_51_P108226	0.000376712	3.34304e-05	176.338	up	2.30347	6.44371	3.15464	2.99634	-2.30347	-3.88237	-4.30189	-4.46292	1100001G20Rik	Mus musculus RIKEN cDNA 1100001G20 gene (1100001G20Rik), mRNA [NM_183249]	66107
A_55_P1995018	1.10028e-05	7.5795e-08	176.297	up	3.96365	2.89771	4.00938	4.93566	-2.89771	-3.63566	-3.78137	-3.72631	Gm21498	Mus musculus predicted gene, 21498 (Gm21498), mRNA [NM_001270613]	100862126
A_52_P15388	0.000415632	3.82e-05	166.176	up	2.10313	6.03671	3.11315	2.95041	-2.10313	-3.77741	-4.76585	-4.65648	Ltf	Mus musculus lactotransferrin (Ltf), mRNA [NM_008522]	17002
A_51_P294555	0.000513767	5.11e-05	164.558	up	2.20175	6.67312	3.16414	3.16401	-2.20175	-3.54296	-4.36234	-4.13975	Ifitm6	Mus musculus interferon induced transmembrane protein 6 (Ifitm6), mRNA [NM_001033632]	213002
A_51_P301930	1.27943e-05	1.18215e-07	160.817	up	4.40428	2.78925	4.05861	4.36277	-3.28866	-3.38724	-2.78925	-4.23707	Lrrc17	Mus musculus leucine rich repeat containing 17 (Lrrc17), mRNA [NM_028977]	74511
A_55_P2114187	0.000617801	6.62041e-05	160.609	up	2.17744	6.64064	3.06715	2.96516	-2.17744	-3.41592	-4.55958	-4.3063
A_55_P1963017	0.000799242	9.43059e-05	159.163	up	2.79683	7.14256	3.01057	2.30686	-2.30686	-3.82925	-3.9742	-3.89032	Stfa1	Mus musculus stefin A1 (Stfa1), mRNA [NM_001082543]	20861
A_55_P2070869	0.000368883	3.24381e-05	155.126	up	2.18092	6.17445	3.20648	3.02515	-2.18092	-3.70455	-4.68102	-3.9557	Lcn2	Mus musculus lipocalin 2 (Lcn2), mRNA [NM_008491]	16819
A_51_P167292	0.000436608	4.09462e-05	153.993	up	2.07056	5.81285	2.96975	2.8825	-2.07056	-3.59947	-4.96387	-4.69732	Chil3	Mus musculus chitinase-like 3 (Chil3), mRNA [NM_009892]	12655
A_55_P2014516	9.75407e-06	5.50882e-08	153.888	up	4.41546	3.07102	3.14722	4.5879	-3.75875	-3.07102	-3.66348	-3.3481
A_52_P502577	4.90434e-06	7.54877e-09	152.686	up	4.15328	3.1419	3.68049	4.56889	-3.34288	-3.1419	-3.70714	-3.28122	S1pr3	Mus musculus sphingosine-1-phosphate receptor 3 (S1pr3), mRNA [NM_010101]	13610
A_55_P2048607	0.000467091	4.47868e-05	142.667	up	2.2283	6.01742	2.55084	2.59706	-2.2283	-3.95306	-4.62737	-4.42369	Hp	Mus musculus haptoglobin (Hp), mRNA [NM_017370]	15439
A_51_P174961	0.000531855	5.37255e-05	140.868	up	2.49432	6.67203	2.7483	2.6042	-2.49432	-3.76921	-3.94	-3.83043	F10	Mus musculus coagulation factor X (F10), transcript variant 2, mRNA [NM_007972]	14058
A_51_P167527	5.03914e-05	1.5723e-06	134.305	up	5.53312	2.67519	3.14568	3.84605	-2.67519	-3.40128	-3.54303	-3.45794	Lum	Mus musculus lumican (Lum), mRNA [NM_008524]	17022
A_51_P143031	4.15264e-05	1.15416e-06	127.731	up	3.82228	2.44986	4.19886	5.31072	-2.44986	-3.19556	-3.32477	-3.23596	Eps8l3	Mus musculus EPS8-like 3 (Eps8l3), mRNA [NM_133867]	99662
A_52_P429450	0.000408449	3.73123e-05	126.238	up	2.1059	6.05128	3.18336	2.93949	-2.1059	-3.14399	-4.07573	-4.31435	Ngp	Mus musculus neutrophilic granule protein (Ngp), mRNA [NM_008694]	18054
A_55_P2012979	0.000547736	5.60013e-05	125.144	up	2.36836	6.9954	3.51614	3.06424	-2.36836	-3.11049	-3.2599	-3.18691	Itgb2l	Mus musculus integrin beta 2-like (Itgb2l), mRNA [NM_008405]	16415
A_51_P506328	0.00011323	5.7927e-06	123.024	up	5.13635	2.16795	4.95186	5.18377	-2.16795	-2.20673	-3.04695	-2.90962	Cyp2j6	Mus musculus cytochrome P450, family 2, subfamily j, polypeptide 6 (Cyp2j6), mRNA [NM_010008]	13110
A_55_P2097508	4.17714e-06	3.59688e-09	113.312	up	3.79742	2.9547	3.33648	3.8171	-3.8257	-2.9547	-3.18785	-3.4227	Mcc	Mus musculus mutated in colorectal cancers (Mcc), transcript variant 1, mRNA [NM_001085373]	328949
A_55_P2124751	4.43265e-06	4.15368e-09	111.731	up	3.26733	3.37719	2.87325	3.54128	-3.74183	-2.87325	-4.01895	-3.52243	Col16a1	Mus musculus collagen, type XVI, alpha 1 (Col16a1), mRNA [NM_028266]	107581
A_55_P2145606	1.19766e-05	9.66346e-08	110.054	up	3.10899	3.51606	2.9779	2.69824	-2.69824	-4.29514	-4.39786	-3.43584	Kmo	Mus musculus kynurenine 3-monooxygenase (kynurenine 3-hydroxylase) (Kmo), mRNA [NM_133809]	98256
A_51_P346938	0.000890662	0.000109018	106.451	up	1.94226	6.43218	2.74126	2.62337	-1.94226	-3.46003	-3.829	-3.96584	Lrg1	Mus musculus leucine-rich alpha-2-glycoprotein 1 (Lrg1), mRNA [NM_029796]	76905
A_52_P676359	0.000613431	6.54834e-05	106.016	up	2.3414	6.83101	3.30736	2.84243	-2.3414	-2.9937	-3.20566	-3.04963	Fcnb	Mus musculus ficolin B (Fcnb), mRNA [NM_010190]	14134
A_51_P385718	0.00104284	0.000135594	103.24	up	2.06831	6.55437	2.89016	2.71191	-2.06831	-2.39465	-4.16248	-3.90925	Cd177	Mus musculus CD177 antigen (Cd177), mRNA [NM_026862]	68891
A_52_P487686	0.0013118	0.000184619	100.49	up	2.60313	6.99302	2.71236	2.22334	-2.50926	-2.22334	-3.82032	-3.51886	BC100530	Mus musculus cDNA sequence BC100530 (BC100530), mRNA [NM_001082546]	100034684
A_51_P110301	0.00102226	0.000131717	98.7547	up	1.97645	6.48886	2.65387	2.50789	-1.97645	-3.28254	-3.57715	-4.03991	C3	Mus musculus complement component 3 (C3), mRNA [NM_009778]	12266
A_55_P2104076	2.27237e-05	3.70981e-07	97.4086	up	3.6035	2.3339	3.42014	4.25419	-3.63909	-3.66303	-3.17614	-2.3339	Gm6696	predicted gene 6696 [Source:MGI Symbol;Acc:MGI:3646688] [ENSMUST00000098887]	626682
A_55_P2140592	0.000979085	0.000123858	96.5023	up	2.3855	6.28427	2.11167	2.18553	-3.24752	-3.92028	-4.12353	-2.11167	Dmkn	Mus musculus dermokine (Dmkn), transcript variant 3, mRNA [NM_001166173]	73712
A_55_P2068510	1.48447e-05	1.58432e-07	95.6826	up	3.65407	2.53281	3.61396	4.53036	-3.05195	-2.53281	-3.4398	-2.96498	LOC102641339	PREDICTED: Mus musculus alpha-defensin 7-like (LOC102641339), mRNA [XM_006544325]	102641339
A_55_P2172001	0.000947715	0.000118449	94.5116	up	2.27968	6.92884	2.7948	2.80157	-2.27968	-3.0248	-3.11878	-3.02152	Mrgpra2a	Mus musculus MAS-related GPR, member A2A (Mrgpra2a), mRNA [NM_001172588]	668727
A_51_P470079	0.000261185	1.95996e-05	92.7296	up	3.83473	5.44072	2.22758	2.26658	-2.22758	-2.844	-3.28325	-4.01539	Il1r2	Mus musculus interleukin 1 receptor, type II (Il1r2), mRNA [NM_010555]	16178
A_55_P2158102	0.000657134	7.21125e-05	91.1945	up	1.84659	6.0514	3.02688	2.70017	-1.84659	-3.15691	-3.82472	-3.59022	Camp	Mus musculus cathelicidin antimicrobial peptide (Camp), mRNA [NM_009921]	12796
A_55_P2000409	0.00171073	0.000262642	90.8229	up	1.78682	6.14083	1.98885	1.88614	-1.78682	-4.46067	-4.20121	-3.7686	Rab44	Mus musculus RAB44, member RAS oncogene family (Rab44), mRNA [NM_001002786]	442827
A_55_P2019557	0.00118285	0.000161049	90.4941	up	1.99609	6.66235	2.51549	2.58748	-1.99609	-3.33612	-3.49083	-3.41457	Mrgpra2b	Mus musculus MAS-related GPR, member A2B (Mrgpra2b), mRNA [NM_153101]	235712
A_55_P2065562	0.000109735	5.49035e-06	89.8359	up	4.5028	2.07606	3.51812	5.24446	-2.07606	-2.82588	-2.85081	-2.86268	Aldh3a1	Mus musculus aldehyde dehydrogenase family 3, subfamily A1 (Aldh3a1), transcript variant 1, mRNA [NM_007436]	11670
A_55_P2056739	9.74035e-06	4.71998e-08	89.4925	up	3.02158	3.14325	2.74513	3.45669	-3.79447	-2.74513	-4.15486	-2.87367	Col16a1	Mus musculus collagen, type XVI, alpha 1 (Col16a1), mRNA [NM_028266]	107581
A_55_P1953758	1.35339e-05	1.32992e-07	86.9694	up	4.38575	2.55536	3.74813	4.33824	-2.55536	-2.65649	-2.73608	-2.79434	Serinc2	Mus musculus serine incorporator 2 (Serinc2), transcript variant 2, mRNA [NM_001253386]	230779
A_55_P2133405	0.00156101	0.000233055	85.6667	up	2.29621	6.16044	1.98092	2.16322	-1.98092	-4.19506	-4.50356	-2.40232	Dmkn	Mus musculus dermokine (Dmkn), transcript variant 3, mRNA [NM_001166173]	73712
A_55_P2080248	0.000208666	1.41049e-05	85.645	up	4.75352	1.7577	4.56725	4.80426	-1.7577	-2.14065	-3.08647	-2.81363	Cyp2j8	Mus musculus cytochrome P450, family 2, subfamily j, polypeptide 8 (Cyp2j8), mRNA [NM_001104927]	665095
A_55_P2063283	0.00164744	0.000250123	85.4227	up	1.68749	4.84278	2.32305	1.95247	-2.57984	-1.68749	-5.81581	-4.77724		immunoglobulin heavy constant gamma 2B [Source:MGI Symbol;Acc:MGI:96445] [ENSMUST00000103418]
A_55_P2039699	0.000505889	4.98885e-05	84.7407	up	1.75499	5.47527	2.88679	2.67601	-1.75499	-3.20477	-4.03916	-3.82793	Camp	Mus musculus cathelicidin antimicrobial peptide (Camp), mRNA [NM_009921]	12796
A_51_P363400	0.00376496	0.000739633	83.4357	up	3.92013	7.74545	1.382	3.25223	-1.87576	-1.382	-2.57306	-3.39973	Prg2	Mus musculus proteoglycan 2, bone marrow (Prg2), mRNA [NM_008920]	19074
A_51_P247249	0.00153484	0.000228253	83.0773	up	1.68295	6.47039	2.65459	2.37819	-1.68295	-3.63476	-3.35718	-3.64453	Alox5	Mus musculus arachidonate 5-lipoxygenase (Alox5), mRNA [NM_009662]	11689
A_55_P2060991	0.000699831	7.89072e-05	82.2912	up	2.75521	6.49491	2.5484	2.47545	-2.47545	-2.55075	-3.50725	-2.64325	BC005764	Mus musculus cDNA sequence BC005764 (BC005764), transcript variant 1, mRNA [NM_181681]	216152
A_55_P1994694	2.57496e-05	4.94282e-07	80.8727	up	4.22255	2.31693	3.54215	4.154	-2.31693	-2.41035	-3.24091	-3.1465	Serinc2	Mus musculus serine incorporator 2 (Serinc2), transcript variant 2, mRNA [NM_001253386]	230779
A_55_P2056325	0.000894066	0.000109548	76.591	up	2.2959	6.66789	2.97005	2.59687	-2.2959	-2.35694	-2.7926	-3.06026	Anxa3	Mus musculus annexin A3 (Anxa3), mRNA [NM_013470]	11745
A_51_P111962	1.4192e-05	1.47366e-07	76.04	up	3.72404	2.5315	2.68499	3.36501	-2.74287	-2.5315	-3.77024	-3.6446	Bean1	Mus musculus brain expressed, associated with Nedd4, 1 (Bean1), transcript variant 1, mRNA [NM_001141922]	65115
A_55_P1999108	2.24133e-05	3.59885e-07	75.454	up	3.49918	2.35543	3.4391	4.35865	-3.47314	-2.8309	-2.63827	-2.35543	Defa1	Mus musculus defensin, alpha 1 (Defa1), mRNA [NM_010031]	13216
A_55_P2051270	2.12381e-05	3.16705e-07	74.6319	up	2.50531	3.60809	2.47413	3.95688	-3.06038	-3.77924	-2.47413	-3.02873	Tctex1d1	Mus musculus Tctex1 domain containing 1 (Tctex1d1), transcript variant 1, mRNA [NM_026100]	67344
A_51_P146633	1.90708e-05	2.55018e-07	72.9758	up	3.58653	2.31912	3.16234	4.25383	-2.31912	-2.84382	-3.17712	-3.09551	Bicc1	bicaudal C homolog 1 (Drosophila) [Source:MGI Symbol;Acc:MGI:1933388] [ENSMUST00000143791]	83675
A_55_P2238933	1.94374e-05	2.62874e-07	72.7422	up	2.71476	4.15778	2.52545	3.2558	-2.60998	-2.52545	-3.50674	-3.44293	5031415H12Rik	Mus musculus 16 days embryo head cDNA, RIKEN full-length enriched library, clone:C130039N10 product:unclassifiable, full insert sequence. [AK081553]	75984
A_66_P117610	4.6895e-06	6.21398e-09	68.8856	up	2.64532	2.61069	2.94981	3.28635	-2.61069	-3.32155	-3.53492	-3.46519	Gm16894	Mus musculus predicted gene, 16894 (Gm16894), long non-coding RNA [NR_037980]	100047133
A_55_P2149787	0.000988252	0.000125324	68.3767	up	2.06669	6.54593	3.02001	2.75923	-2.13116	-2.83264	-2.06669	-2.95938	Fcnb	Mus musculus bone marrow macrophage cDNA, RIKEN full-length enriched library, clone:I830033H20 product:ficolin B, full insert sequence. [AK151676]	14134
A_55_P2097478	0.00361084	0.00070086	65.2104	up	1.17138	5.33516	1.60174	1.46456	-1.17138	-3.90055	-4.17872	-5.28463	Gda	Mus musculus guanine deaminase (Gda), mRNA [NM_010266]	14544
A_55_P1970464	0.00106994	0.000140745	64.83	up	1.60266	5.4613	2.06969	2.17348	-1.60266	-3.65552	-3.70022	-3.80883		immunoglobulin heavy variable 1-22 [Source:MGI Symbol;Acc:MGI:4439784] [ENSMUST00000103507]
A_51_P411345	0.00168855	0.00025804	64.0823	up	1.98216	6.81418	2.47088	2.81037	-1.98215	-2.68251	-2.81468	-2.45049	Mogat2	Mus musculus monoacylglycerol O-acyltransferase 2 (Mogat2), mRNA [NM_177448]	233549
A_55_P1973159	9.79052e-06	5.59416e-08	62.2695	up	3.87818	2.414	2.87334	3.32711	-3.00388	-3.13776	-2.79356	-2.414	Serpinf1	Mus musculus serine (or cysteine) peptidase inhibitor, clade F, member 1 (Serpinf1), mRNA [NM_011340]	20317
A_52_P476431	1.33736e-05	1.27423e-07	61.7746	up	3.84071	2.32402	2.89229	3.48775	-3.06945	-2.63625	-3.22127	-2.32402	Evc	Mus musculus Ellis van Creveld gene syndrome (Evc), mRNA [NM_021292]	59056
A_55_P2118876	0.00447608	0.000922535	61.1718	up	0.492427	4.78277	2.31649	2.81553	-3.16164	-0.492427	-4.76544	-4.91245		Immunoglobulin heavy constant gamma 3 [Source:MGI Symbol;Acc:MGI:2144790] [ENSMUST00000103423]
A_51_P148684	6.64549e-06	1.77453e-08	60.9897	up	2.92324	2.57181	2.68595	3.35155	-2.69219	-3.41354	-2.57181	-3.51187	Pou6f2	Mus musculus POU domain, class 6, transcription factor 2 (Pou6f2), mRNA [NM_175006]	218030
A_55_P2044932	0.00144167	0.000209323	60.5367	up	1.97923	6.40528	2.59797	2.26738	-2.27372	-1.97923	-3.13551	-3.04064	Gpr84	Mus musculus G protein-coupled receptor 84 (Gpr84), mRNA [NM_030720]	80910
A_55_P2150734	0.000917345	0.000113445	60.2722	up	1.82284	5.61845	3.25977	2.08737	-3.13024	-3.83708	-1.82284	-2.0751		immunoglobulin heavy variable 5-4 [Source:MGI Symbol;Acc:MGI:4439895] [ENSMUST00000103444]
A_52_P52618	0.0014579	0.000212466	60.138	up	1.69659	5.73724	2.09825	2.02795	-1.69659	-2.98882	-3.27226	-4.12314	Csf2rb	Mus musculus colony stimulating factor 2 receptor, beta, low-affinity (granulocyte-macrophage) (Csf2rb), mRNA [NM_007780]	12983
A_55_P1999033	0.00140748	0.000202557	59.1442	up	1.42387	5.45714	1.85897	2.86591	-2.88809	-1.42387	-3.86482	-3.76198		immunoglobulin heavy variable V8-12 [Source:MGI Symbol;Acc:MGI:3642873] [ENSMUST00000103540]
A_55_P2065506	0.000646805	7.04216e-05	58.9064	up	2.04059	5.9077	2.5017	2.56224	-2.04059	-2.7449	-2.90495	-2.81875		immunoglobulin heavy variable 1-36 [Source:MGI Symbol;Acc:MGI:4439639] [ENSMUST00000103513]
A_55_P2059931	0.00145059	0.000211279	58.8212	up	2.06349	6.61852	2.63241	2.53348	-2.56787	-2.76396	-2.06349	-2.26983	Prom1	Mus musculus prominin 1 (Prom1), transcript variant 2, mRNA [NM_001163577]	19126
A_52_P18765	1.98618e-05	2.77386e-07	58.1537	up	3.1621	2.1972	3.05214	3.86346	-2.94866	-3.41813	-2.1972	-2.60831	Hsbp1l1	Mus musculus heat shock factor binding protein 1-like 1 (Hsbp1l1), mRNA [NM_001136181]	66255
A_55_P2046812	0.00231932	0.000392613	56.6784	up	6.49853	1.36637	3.27413	5.48068	-1.54243	-2.23521	-1.36637	-1.53517	Sparc	Mus musculus secreted acidic cysteine rich glycoprotein (Sparc), transcript variant 1, mRNA [NM_009242]	20692
A_55_P2126925	0.00149281	0.000219507	56.4923	up	2.10697	6.43169	2.2439	2.32571	-2.10697	-2.78305	-2.44375	-2.83787	Msantd3	Mus musculus Myb/SANT-like DNA-binding domain containing 3 (Msantd3), transcript variant 1, mRNA [NM_001145924]	66665
A_55_P2334484	9.67207e-05	4.5128e-06	55.96	up	3.94002	2.09861	2.21304	4.36821	-2.09861	-2.60059	-2.98904	-2.91719	D9Ertd115e	UI-M-BH2.1-aps-b-08-0-UI.r1 NIH_BMAP_M_S3.1 Mus musculus cDNA clone UI-M-BH2.1-aps-b-08-0-UI 5'. [BE650233]	52108
A_55_P2133907	0.00153847	0.00022887	54.3525	up	1.70849	5.45319	1.40343	2.96112	-2.8347	-1.40343	-3.6893	-3.60343		immunoglobulin heavy variable V8-5 [Source:MGI Symbol;Acc:MGI:3645478] [ENSMUST00000103520]
A_55_P2069818	0.00152152	0.000225367	52.6357	up	4.24861	0.984982	4.88165	5.46098	-0.984982	-1.68159	-2.17805	-2.45104	Mapk10	Mus musculus mitogen-activated protein kinase 10 (Mapk10), transcript variant 1, mRNA [NM_009158]	26414
A_55_P2174524	2.23026e-05	3.53367e-07	52.4589	up	3.13974	2.06253	3.066	3.9072	-2.06253	-2.77103	-2.96956	-2.87389
A_51_P146753	0.00260686	0.000458759	51.2591	up	1.63016	5.82359	1.99142	1.72756	-1.63016	-3.78432	-2.2212	-3.91055	Csf2rb2	Mus musculus colony stimulating factor 2 receptor, beta 2, low-affinity (granulocyte-macrophage) (Csf2rb2), transcript variant 1, mRNA [NM_007781]	12984
A_52_P333289	0.000333927	2.78745e-05	50.8576	up	5.19146	3.90446	1.66626	3.7094	-1.66626	-1.71144	-2.03747	-2.78681	Adam33	Mus musculus a disintegrin and metallopeptidase domain 33 (Adam33), transcript variant 1, mRNA [NM_033615]	110751
A_55_P1964896	0.00038069	3.3957e-05	50.4344	up	3.4384	1.61798	2.99585	5.18478	-2.3064	-1.61798	-3.07121	-2.39275	Gm3014	Mus musculus 7 days neonate cerebellum cDNA, RIKEN full-length enriched library, clone:A730096C04 product:hypothetical Bipartite nuclear localization signal/Glutamic acid-rich region profile/Lysine-rich region profile/Arginine-rich region profile containing protein, full insert sequence. [AK043445]	100040872
A_52_P229052	7.35445e-05	2.93917e-06	50.4335	up	1.8027	3.28199	3.61195	4.32069	-1.8027	-2.51304	-2.68958	-2.60259	Tmeff2	Mus musculus transmembrane protein with EGF-like and two follistatin-like domains 2 (Tmeff2), mRNA [NM_019790]	56363
A_51_P507801	0.00136089	0.000193306	50.0249	up	1.77713	5.0821	2.01319	1.5536	-1.5536	-2.78913	-4.29505	-3.5145	F13a1	Mus musculus coagulation factor XIII, A1 subunit (F13a1), transcript variant 1, mRNA [NM_028784]	74145
A_55_P1975843	0.00319663	0.000597632	49.11	up	1.27814	5.7271	1.89709	1.87289	-1.27814	-2.9401	-3.18018	-4.29815
A_51_P325318	2.46524e-05	4.47601e-07	49.0239	up	3.96363	2.09218	3.30738	3.85999	-2.38198	-2.09218	-2.46831	-2.296	Serinc2	Mus musculus serine incorporator 2 (Serinc2), transcript variant 1, mRNA [NM_172702]	230779
A_55_P1953400	0.0016613	0.000252908	48.6352	up	5.59264	1.48171	2.05531	4.96703	-1.48171	-2.22085	-2.34587	-2.27058	Rbfox1	Mus musculus RNA binding protein, fox-1 homolog (C. elegans) 1 (Rbfox1), transcript variant 2, mRNA [NM_021477]	268859
A_52_P467389	3.94896e-05	1.0451e-06	48.0865	up	4.2419	2.27176	2.47286	3.65256	-2.33655	-2.31281	-2.79003	-2.27176	Slc15a3	Mus musculus solute carrier family 15, member 3 (Slc15a3), mRNA [NM_023044]	65221
A_55_P2386236	0.00399469	0.000797622	47.5481	up	1.30776	5.89927	1.45356	1.68482	-1.30776	-3.4218	-3.64204	-3.56825	Ceacam2	Mus musculus carcinoembryonic antigen-related cell adhesion molecule 2 (Ceacam2), transcript variant 1, mRNA [NM_001113368]	26367
A_55_P2138627	0.000498386	4.889e-05	47.5457	up	2.25764	4.92832	1.78021	2.24288	-2.45059	-1.78021	-3.45321	-3.3919		immunoglobulin heavy variable 6-3 [Source:MGI Symbol;Acc:MGI:4439854] [ENSMUST00000103486]
A_66_P136569	0.00160999	0.000243	47.1486	up	1.6474	5.48501	1.9531	1.87439	-1.6474	-2.80539	-3.97607	-2.84782		immunoglobulin heavy variable 1-39 [Source:MGI Symbol;Acc:MGI:4439888] [ENSMUST00000103515]
A_55_P2133978	1.71493e-05	2.0891e-07	46.9573	up	2.91966	2.16193	2.14661	3.07489	-2.95878	-3.54948	-3.25515	-2.14661	Slc38a8	Mus musculus solute carrier family 38, member 8 (Slc38a8), mRNA [NM_001009950]	234788
A_51_P230734	8.92852e-06	3.61524e-08	46.818	up	3.24043	2.17322	2.72747	2.89531	-2.17322	-2.90729	-3.07062	-3.00842	Slc34a3	Mus musculus solute carrier family 34 (sodium phosphate), member 3 (Slc34a3), mRNA [NM_080854]	142681
A_55_P2087265	0.0085449	0.00212816	46.6025	up	0.976044	4.70708	0.964923	1.38993	-0.964923	-3.24045	-3.44953	-6.47647	Ifitm1	Mus musculus interferon induced transmembrane protein 1, mRNA (cDNA clone MGC:102334 IMAGE:4982747), complete cds. [BC090258]	68713
A_51_P464918	0.00321873	0.000603094	46.1234	up	1.3759	5.50836	1.64451	1.5327	-1.3759	-3.94778	-2.69455	-4.03002	Mefv	Mus musculus Mediterranean fever (Mefv), transcript variant 3, mRNA [NM_019453]	54483
A_66_P106836	5.85896e-06	1.21112e-08	45.8947	up	2.74549	3.16976	2.45924	2.36916	-2.36916	-2.94744	-3.25909	-2.76168	Kmo	Mus musculus kynurenine 3-monooxygenase (kynurenine 3-hydroxylase) (Kmo), mRNA [NM_133809]	98256
A_51_P256827	0.00018252	1.16025e-05	45.5759	up	1.5781	3.16657	2.23575	2.18341	-1.5781	-3.22592	-3.99208	-4.08087	S100a8	Mus musculus S100 calcium binding protein A8 (calgranulin A) (S100a8), mRNA [NM_013650]	20201
A_52_P15212	0.000410428	3.75347e-05	43.6814	up	1.83361	5.12657	2.72209	3.27478	-1.85512	-1.92042	-1.83361	-3.2296	Ctbp2	Mus musculus C-terminal binding protein 2 (Ctbp2), transcript variant 2, mRNA [NM_009980]	13017
A_51_P239203	0.00349887	0.000672219	43.1042	up	1.32527	5.95383	2.07794	1.89	-1.32527	-2.95145	-3.77578	-2.41949	Mapk13	Mus musculus mitogen-activated protein kinase 13 (Mapk13), mRNA [NM_011950]	26415
A_51_P155458	0.00129526	0.000181241	42.9905	up	3.47742	0.781409	2.71932	4.04983	-2.83421	-3.43144	-3.62876	-0.781409	Dok7	docking protein 7 [Source:MGI Symbol;Acc:MGI:3584043] [ENSMUST00000114270]	231134
A_55_P2077618	2.57448e-05	4.92924e-07	42.8957	up	2.90806	2.08226	3.25471	3.89952	-2.1437	-2.08226	-2.37522	-2.94531	Csgalnact1	Mus musculus chondroitin sulfate N-acetylgalactosaminyltransferase 1 (Csgalnact1), transcript variant 1, mRNA [NM_001252623]	234356
A_55_P2232023	0.000567828	5.86451e-05	42.7799	up	1.50639	2.41687	4.36707	4.74688	-2.77709	-1.50639	-2.04156	-2.31319	AI448005	BB756663 RIKEN full-length enriched, melanocyte Mus musculus cDNA clone G270076L12 3', mRNA sequence [BB756663]	98965
A_55_P2292046	0.000405129	3.68243e-05	41.9641	up	3.31563	1.69712	1.70384	3.71573	-2.38946	-2.74758	-4.29785	-1.69712	D230018H15Rik	Mus musculus 12 days embryo eyeball cDNA, RIKEN full-length enriched library, clone:D230018H15 product:unclassifiable, full insert sequence. [AK084291]	100101046
A_55_P1979009	4.9158e-05	1.5114e-06	41.9347	up	1.76208	3.31486	3.80318	3.49829	-1.76208	-2.52614	-2.29011	-2.60356	Gm14851	Mus musculus predicted gene 14851 (Gm14851), mRNA [NM_001177482]	634825
A_51_P362066	0.00288449	0.000521378	41.5188	up	1.21379	5.84378	2.12359	2.14747	-1.21379	-2.81773	-3.01078	-3.13185	Chil1	Mus musculus chitinase-like 1 (Chil1), mRNA [NM_007695]	12654
A_52_P549827	0.00268875	0.000476805	40.8334	up	1.48769	6.14399	2.41398	2.14483	-2.05904	-2.8074	-1.48769	-2.86208	Mgst1	Mus musculus microsomal glutathione S-transferase 1 (Mgst1), mRNA [NM_019946]	56615
A_51_P104768	0.0017387	0.000268302	39.9042	up	1.75841	5.3448	2.70273	1.54175	-1.54175	-2.09297	-3.85215	-2.43931		immunoglobulin heavy variable V1-9 [Source:MGI Symbol;Acc:MGI:4439621] [ENSMUST00000103498]
A_55_P1959763	0.00246383	0.000425737	38.7781	up	1.48095	6.27282	2.54494	2.58874	-1.48095	-2.18756	-2.27061	-2.28211	Dach1	Mus musculus dachshund 1 (Drosophila) (Dach1), transcript variant 1, mRNA [NM_007826]	13134
A_51_P260265	0.000404162	3.67057e-05	38.7202	up	1.58004	2.4189	4.13298	4.38201	-2.71789	-1.58004	-2.67597	-1.61222	Hoxd4	Mus musculus homeobox D4 (Hoxd4), mRNA [NM_010469]	15436
A_55_P2052016	3.34346e-05	7.76486e-07	38.4854	up	1.98052	3.02405	2.79443	3.85294	-2.01829	-2.56409	-2.85013	-1.98052	Crispld2	Mus musculus cysteine-rich secretory protein LCCL domain containing 2 (Crispld2), mRNA [NM_030209]	78892
A_55_P2082733	0.00368195	0.000718952	38.4119	up	1.34743	6.04372	2.30527	2.05488	-1.34743	-3.11825	-1.71331	-3.12363	Cybb	Mus musculus cytochrome b-245, beta polypeptide (Cybb), mRNA [NM_007807]	13058
A_55_P1998578	0.00326724	0.000615054	38.3154	up	1.48479	5.83377	2.11955	2.00735	-1.48479	-1.89776	-2.37135	-3.84004	Ifitm2	Mus musculus interferon induced transmembrane protein 2 (Ifitm2), mRNA [NM_030694]	80876
A_51_P292116	0.000178338	1.12644e-05	38.1229	up	2.08995	4.45834	2.02523	2.05205	-2.02523	-2.70543	-2.89347	-2.76065	Ica1	Mus musculus islet cell autoantigen 1 (Ica1), transcript variant 1, mRNA [NM_010492]	15893
A_55_P2146254	0.00611582	0.00138415	37.4864	up	0.974494	4.7812	1.00865	1.52194	-0.974494	-3.13651	-3.20016	-5.31575	Ifitm1	Mus musculus interferon induced transmembrane protein 1 (Ifitm1), transcript variant 2, mRNA [NM_001112715]	68713
A_51_P327796	1.54756e-05	1.72844e-07	37.1721	up	3.54606	2.03659	3.02553	3.44162	-2.03659	-2.09914	-2.40732	-2.27174	Itgb5	Mus musculus integrin beta 5 (Itgb5), transcript variant 2, mRNA [NM_010580]	16419
A_51_P288138	0.00355715	0.000687291	37.0468	up	1.20692	6.01313	2.76839	2.4407	-1.33639	-3.0419	-1.20692	-2.83077	Fpr2	Mus musculus formyl peptide receptor 2 (Fpr2), mRNA [NM_008039]	14289
A_55_P2002744	0.00366361	0.000713422	37.0408	up	0.941477	5.03818	1.79615	2.6788	-1.91158	-0.941477	-3.38457	-4.15195		immunoglobulin heavy variable 8-8 [Source:MGI Symbol;Acc:MGI:3815333] [ENSMUST00000103528]
A_52_P193555	7.27595e-05	2.89675e-06	35.2223	up	2.28397	1.75882	3.30767	3.84418	-1.75882	-2.50575	-2.59922	-2.49524	Trp73	Mus musculus transformation related protein 73 (Trp73), transcript variant 1, mRNA [NM_011642]	22062
A_51_P480073	0.000156495	9.21093e-06	35.0037	up	3.44518	1.63696	3.8539	4.36693	-1.86122	-1.63696	-2.00878	-1.70781	Chad	Mus musculus chondroadherin (Chad), mRNA [NM_007689]	12643
A_55_P2011950	0.0018585	0.000292813	34.745	up	1.56254	5.21734	2.28579	1.77242	-1.56254	-1.60204	-3.40959	-3.06266		immunoglobulin heavy variable 1-85 [Source:MGI Symbol;Acc:MGI:3645723] [ENSMUST00000103552]
A_52_P594410	0.000178036	1.12273e-05	34.5961	up	3.21756	1.49615	3.01599	2.28098	-2.1532	-1.49615	-3.43317	-3.35695	Msc	Mus musculus musculin (Msc), mRNA [NM_010827]	17681
A_55_P2052913	0.00231084	0.000390895	34.3808	up	1.19484	5.13395	2.64276	1.44773	-1.19484	-3.46877	-2.62577	-2.70546		immunoglobulin heavy variable 5-9 [Source:MGI Symbol;Acc:MGI:4439873] [ENSMUST00000103448]
A_55_P2078695	0.000150822	8.72937e-06	33.8831	up	3.51328	1.60797	2.3324	4.04701	-1.60797	-2.35109	-2.48095	-2.38931	Fbxl13	Mus musculus F-box and leucine-rich repeat protein 13 (Fbxl13), transcript variant 1, mRNA [NM_001199632]	320118
A_51_P204740	0.00290357	0.000525636	33.7013	up	2.25345	6.12652	2.20877	1.5367	-1.5367	-2.28605	-2.17734	-2.17339	Cd34	Mus musculus CD34 antigen (Cd34), transcript variant 2, mRNA [NM_133654]	12490
A_55_P2083694	0.000563071	5.80113e-05	33.5386	up	5.17202	3.81889	1.47762	3.64099	-1.47762	-1.56329	-1.62254	-1.49803	Adam33	Mus musculus a disintegrin and metallopeptidase domain 33 (Adam33), transcript variant 1, mRNA [NM_033615]	110751
A_55_P1952212	0.00160672	0.000242238	33.4346	up	1.2554	5.52419	3.113	2.80499	-1.2554	-1.41127	-2.41289	-2.47594		immunoglobulin heavy variable 5-9-1 [Source:MGI Symbol;Acc:MGI:4439810] [ENSMUST00000103452]
A_55_P2047589	0.00296345	0.000541245	33.4297	up	1.11672	5.37213	2.24614	2.06295	-1.11672	-2.04146	-2.72558	-3.57052		immunoglobulin kappa variable 10-96 [Source:MGI Symbol;Acc:MGI:4439561] [ENSMUST00000103328]
A_55_P2136426	0.00249816	0.000433138	33.3125	up	2.09224	5.94655	1.92392	1.70109	-1.70109	-2.24421	-2.27347	-2.34939	Prss57	Mus musculus protease, serine 57 (Prss57), mRNA [NM_001042710]	73106
A_55_P2334629	2.57035e-05	4.91154e-07	32.9006	up	3.43574	1.81306	2.48233	2.74884	-1.81306	-2.51122	-2.71942	-2.63648		Mus musculus adult male olfactory brain cDNA, RIKEN full-length enriched library, clone:6430597G12 product:unclassifiable, full insert sequence. [AK018287]
A_55_P2097038	0.000227351	1.59989e-05	32.7903	up	3.08026	1.36866	3.55515	4.15161	-1.36866	-2.13461	-2.27697	-2.20489	Mrc2	Mus musculus mannose receptor, C type 2 (Mrc2), mRNA [NM_008626]	17534
A_51_P109570	0.000932536	0.000116033	32.7409	up	4.23058	1.13978	4.07369	4.87524	-1.13978	-1.53964	-1.51129	-1.62211	Klrb1b	Mus musculus killer cell lectin-like receptor subfamily B member 1B (Klrb1b), mRNA [NM_030599]	80782
A_51_P203675	0.00305547	0.000562962	32.6789	up	1.62621	6.08907	2.24424	1.93123	-2.15872	-2.44725	-1.62621	-1.99821	Trem3	Mus musculus triggering receptor expressed on myeloid cells 3 (Trem3), mRNA [NM_021407]	58218
A_66_P112234	0.00210145	0.000345034	32.6788	up	2.20168	5.08644	0.970072	2.93432	-0.970072	-2.64382	-2.136	-3.17874		Mus musculus isolate C5-12 anti-GBM immunoglobulin kappa chain variable region mRNA, partial cds. [AY081860]
A_66_P112816	0.0038746	0.000766677	32.5672	up	1.82756	6.08363	1.63337	1.67336	-1.63337	-2.3805	-2.48593	-2.38366	B4galt6	Mus musculus UDP-Gal:betaGlcNAc beta 1,4-galactosyltransferase, polypeptide 6 (B4galt6), mRNA [NM_019737]	56386
A_55_P1998471	0.000207746	1.40058e-05	32.497	up	1.49383	2.06559	1.8788	1.95398	-1.49383	-3.05973	-4.06597	-4.07721	S100a9	Mus musculus S100 calcium binding protein A9 (calgranulin B) (S100a9), transcript variant 1, mRNA [NM_001281852]	20202
A_55_P2001269	0.0014712	0.0002151	32.4286	up	1.48473	5.12577	2.33183	1.94441	-1.48473	-1.81617	-3.2993	-2.58984		immunoglobulin heavy variable 1-52 [Source:MGI Symbol;Acc:MGI:4439752] [ENSMUST00000103522]
A_52_P507214	9.88215e-05	4.64512e-06	32.4125	up	2.45742	2.14514	1.60383	3.53214	-1.60383	-3.19195	-2.63219	-2.90743	Mmp9	Mus musculus matrix metallopeptidase 9 (Mmp9), mRNA [NM_013599]	17395
A_55_P2075366	1.60024e-05	1.83996e-07	31.629	up	2.31442	1.90281	2.537	3.23024	-1.90281	-2.65192	-2.7447	-2.64878	Tead3	Mus musculus TEA domain family member 3 (Tead3), transcript variant 3, mRNA [NM_001204156]	21678
A_52_P476535	0.000193243	1.2587e-05	31.0914	up	2.80233	1.31457	2.22831	3.10462	-2.61329	-1.31457	-3.02902	-3.42706	Defa23	Mus musculus defensin, alpha, 23 (Defa23), mRNA [NM_001012307]	497114
A_55_P1956598	0.00134596	0.000190449	30.9758	up	1.25572	3.12784	1.75569	1.53563	-2.23708	-1.25572	-4.6717	-3.97289		Mus musculus immunoglobulin heavy chain 1a (serum IgG2a), mRNA (cDNA clone IMAGE:4011654). [BC019489]
A_65_P01834	4.45368e-05	1.29553e-06	30.8841	up	1.85784	1.91343	2.27615	3.161	-2.37894	-3.14773	-1.85784	-3.20223	Lima1	Mus musculus LIM domain and actin binding 1 (Lima1), transcript variant a, mRNA [NM_001113545]	65970
A_55_P1965659	3.0648e-05	6.70753e-07	30.8795	up	3.78142	1.87876	2.84387	2.93331	-1.87876	-2.14993	-2.36055	-1.96771	Havcr2	Mus musculus hepatitis A virus cellular receptor 2 (Havcr2), mRNA [NM_134250]	171285
A_55_P2011794	0.00193967	0.000309925	30.6564	up	1.36903	5.67738	2.8533	2.49483	-1.53007	-1.36903	-1.95542	-2.5034
A_52_P234729	0.000248093	1.8146e-05	30.5489	up	2.74737	1.32053	2.72022	3.34078	-1.32053	-3.09666	-3.25165	-1.93444	Pkd2	Mus musculus polycystic kidney disease 2 (Pkd2), mRNA [NM_008861]	18764
A_55_P2175880	0.00574857	0.00127347	30.4611	up	0.946058	5.52921	1.89823	1.57057	-0.946058	-2.54724	-2.53476	-3.74345	Mgst1	Mus musculus microsomal glutathione S-transferase 1 (Mgst1), mRNA [NM_019946]	56615
A_66_P121636	0.000152254	8.8688e-06	30.2022	up	3.50961	1.58305	2.71278	3.66452	-1.58535	-1.58305	-2.916	-2.11197	Ablim3	Mus musculus actin binding LIM protein family, member 3 (Ablim3), transcript variant 1, mRNA [NM_198649]	319713
A_55_P1966608	0.00123994	0.000171176	29.9165	up	1.53334	5.18206	2.37887	1.86708	-1.53334	-2.10316	-2.57418	-2.43944
A_52_P260696	6.22403e-06	1.41427e-08	29.8947	up	2.65881	2.13141	2.63782	2.76601	-2.25515	-2.13731	-2.88933	-2.13141	Arnt2	Mus musculus aryl hydrocarbon receptor nuclear translocator 2 (Arnt2), mRNA [NM_007488]	11864
A_55_P1989369	6.3073e-05	2.2667e-06	29.7882	up	3.28695	1.70982	2.96471	3.50634	-1.70982	-1.72984	-2.75742	-1.92179	Tdrd9	Mus musculus tudor domain containing 9 (Tdrd9), mRNA [NM_029056]	74691
A_51_P235687	0.00284734	0.000513077	29.706	up	1.30812	5.48213	2.00322	1.73494	-1.30812	-2.44797	-2.4363	-2.84993	Alox5ap	Mus musculus arachidonate 5-lipoxygenase activating protein (Alox5ap), mRNA [NM_009663]	11690
A_55_P2002745	0.00330307	0.00062389	29.5981	up	0.897224	4.86844	1.77166	2.63354	-1.92122	-0.897224	-3.72536	-2.83505		immunoglobulin heavy variable 8-8 [Source:MGI Symbol;Acc:MGI:3815333] [ENSMUST00000103528]
A_55_P2025523	2.26349e-05	3.67594e-07	29.4328	up	2.58384	1.86857	2.95325	3.31535	-2.363	-1.86857	-2.67582	-1.88901	Arhgap6	Mus musculus Rho GTPase activating protein 6 (Arhgap6), transcript variant 1, mRNA [NM_009707]	11856
A_55_P2059775	0.00342625	0.00065428	29.3972	up	1.53933	5.6054	3.10907	1.1526	-1.1526	-2.27292	-2.38426	-2.29425
A_51_P293781	5.32368e-05	1.72594e-06	29.3132	up	1.95894	3.9172	2.17279	2.93379	-1.98826	-2.27071	-2.2933	-1.95894	Fkbp1b	Mus musculus FK506 binding protein 1b (Fkbp1b), mRNA [NM_016863]	14226
A_55_P2047974	0.00161453	0.000243784	29.19	up	1.27704	4.50904	1.92045	1.34986	-2.90713	-1.27704	-2.63743	-3.59162		immunoglobulin heavy variable 1-4 [Source:MGI Symbol;Acc:MGI:4439618] [ENSMUST00000103493]
A_55_P2026258	0.00412019	0.000827691	29.0439	up	0.810292	4.8906	1.33146	2.09242	-0.810292	-3.05688	-3.44433	-3.00437		immunoglobulin kappa variable 12-46 [Source:MGI Symbol;Acc:MGI:4439773] [ENSMUST00000103365]
A_55_P2104487	8.03807e-06	2.93145e-08	28.927	up	2.83824	2.56023	1.99999	2.25492	-1.99999	-2.55873	-2.84021	-2.36506	Pld1	Mus musculus phospholipase D1 (Pld1), transcript variant 1, mRNA [NM_001164056]	18805
A_51_P435671	0.0023795	0.000406055	28.639	up	1.93419	5.59488	2.24614	1.42253	-1.42253	-2.1499	-2.32569	-2.26379		M.musculus mRNA for C2-Fcgamma fusion protein. [X96776]
A_51_P405638	0.00666131	0.00154365	28.506	up	1.3328	5.55566	0.930956	1.6466	-0.930956	-2.61344	-3.19736	-3.125		immunoglobulin heavy variable V9-3 [Source:MGI Symbol;Acc:MGI:3642720] [ENSMUST00000103473]
A_52_P527800	0.00440322	0.000902501	28.2471	up	1.39094	5.22471	1.40758	1.20145	-1.20145	-2.5065	-2.74224	-3.60524	Emilin2	Mus musculus elastin microfibril interfacer 2 (Emilin2), mRNA [NM_145158]	246707
A_52_P441974	4.66882e-05	1.38956e-06	28.1865	up	3.81381	1.86936	2.4806	2.8195	-2.00539	-1.89856	-1.86936	-2.51118	Evc2	Mus musculus Ellis van Creveld syndrome 2 (Evc2), mRNA [NM_145920]	68525
A_55_P2172852	6.06011e-05	2.11954e-06	28.1748	up	2.70879	1.52958	2.82834	3.26182	-2.24971	-1.52958	-2.85101	-2.3065	Ptplad2	Mus musculus protein tyrosine phosphatase-like A domain containing 2 (Ptplad2), mRNA [NM_025760]	66775
A_55_P2001262	0.00137485	0.000196215	27.7648	up	1.48282	5.17577	2.39629	2.04778	-1.48282	-1.68252	-2.34663	-2.5661		immunoglobulin heavy variable 1-2 [Source:MGI Symbol;Acc:MGI:4439924] [ENSMUST00000109711]
A_55_P2134277	0.00296992	0.000542862	27.499	up	1.15542	4.5891	1.21001	1.34291	-1.15542	-2.72438	-3.52439	-3.42361		immunoglobulin heavy variable V1-18 [Source:MGI Symbol;Acc:MGI:4439780] [ENSMUST00000103504]
A_55_P2034663	0.00380677	0.000750266	27.2781	up	1.48674	5.70679	2.15419	1.73968	-1.72825	-3.05904	-1.71723	-1.48674	Csf2rb2	Mus musculus colony stimulating factor 2 receptor, beta 2, low-affinity (granulocyte-macrophage) (Csf2rb2), transcript variant 1, mRNA [NM_007781]	12984
A_52_P473953	0.00096686	0.000121748	27.1673	up	1.47232	5.06116	2.68581	2.21735	-1.47232	-2.17586	-1.70032	-2.27006	Ctdspl	Mus musculus CTD (carboxy-terminal domain, RNA polymerase II, polypeptide A) small phosphatase-like (Ctdspl), mRNA [NM_133710]	69274
A_51_P513776	0.0020749	0.000339099	27.0827	up	1.38867	5.02449	2.16418	1.67017	-1.38867	-1.62431	-2.86043	-2.91627		immunoglobulin heavy variable 1-64 [Source:MGI Symbol;Acc:MGI:4439789] [ENSMUST00000103535]
A_55_P2030299	0.00193718	0.00030933	27.0797	up	1.45005	5.21089	2.14503	1.80341	-1.45005	-1.91107	-2.885	-2.18105		immunoglobulin heavy variable V14-3 [Source:MGI Symbol;Acc:MGI:4439764] [ENSMUST00000103469]
A_55_P2034655	0.00208875	0.000342261	26.919	up	1.07641	3.9414	1.66509	1.57394	-2.14734	-1.07641	-4.10197	-3.41965		Mus musculus 10 day old male pancreas cDNA, RIKEN full-length enriched library, clone:1810060O09 product:immunoglobulin heavy chain 1 (serum IgG2a), full insert sequence. [AK007918]
A_55_P1953391	0.00239241	0.000409106	26.8885	up	4.92435	1.04875	2.03797	4.42396	-1.04875	-1.79284	-1.902	-1.81706	Rbfox1	Mus musculus RNA binding protein, fox-1 homolog (C. elegans) 1 (Rbfox1), transcript variant 2, mRNA [NM_021477]	268859
A_51_P228295	0.00011094	5.58569e-06	26.8563	up	3.14389	2.52976	1.37645	2.39125	-2.34149	-2.98022	-1.37645	-2.84925	Mpzl1	Mus musculus myelin protein zero-like 1 (Mpzl1), transcript variant 2, mRNA [NM_001001880]	68481
A_52_P651	0.00029389	2.33159e-05	26.7196	up	2.75998	1.26999	3.30219	4.07991	-1.26999	-2.0359	-2.15817	-2.08318	Mrc2	Mus musculus adult male tongue cDNA, RIKEN full-length enriched library, clone:2310063K22 product:mannose receptor, C type 2, full insert sequence. [AK028157]	17534
A_55_P2099850	0.00011167	5.65839e-06	26.3597	up	3.09118	1.37248	3.00814	3.53153	-1.37248	-2.12326	-2.23818	-2.14379		Mus musculus adult male corpora quadrigemina cDNA, RIKEN full-length enriched library, clone:B230348C12 product:unclassifiable, full insert sequence. [AK140216]
A_51_P117903	0.00249391	0.000432022	26.3385	up	1.49052	5.34069	1.61239	2.23693	-1.56659	-1.49051	-2.48215	-2.65663		immunoglobulin heavy variable 14-2 [Source:MGI Symbol;Acc:MGI:4439607] [ENSMUST00000103467]
A_52_P336958	0.000219238	1.51799e-05	26.214	up	3.0538	1.51017	2.01005	3.04275	-1.51017	-2.08712	-3.58054	-2.05449	9430020K01Rik	Mus musculus RIKEN cDNA 9430020K01 gene (9430020K01Rik), mRNA [NM_001081963]	240185
A_55_P1979007	0.00016516	9.99688e-06	26.1693	up	1.28582	3.15928	3.55336	3.22097	-1.28582	-2.0068	-2.19448	-2.13269	Defa-rs1	Mus musculus defensin, alpha, related sequence 1 (Defa-rs1), mRNA [NM_007844]	13218
A_66_P137219	0.00314312	0.000584126	26.1463	up	1.74171	5.79888	1.73027	2.02739	-1.73027	-2.05221	-2.00982	-1.74359	Elane	Mus musculus elastase, neutrophil expressed (Elane), mRNA [NM_015779]	50701
A_55_P2140348	0.00444994	0.000915909	26.0146	up	0.939167	4.65166	1.57189	1.00395	-0.939167	-3.05413	-2.88179	-3.76325	Igh-VJ558	Mus musculus immunoglobulin heavy chain complex, mRNA (cDNA clone MGC:118142 IMAGE:6477061), complete cds. [BC103785]	16061
A_52_P97889	2.31716e-05	3.94277e-07	25.6734	up	2.27815	1.66545	2.2128	2.67154	-2.57638	-2.64888	-3.01014	-1.66545	B4galnt4	Mus musculus beta-1,4-N-acetyl-galactosaminyl transferase 4 (B4galnt4), mRNA [NM_177897]	330671
A_55_P1966352	0.00501807	0.001065	25.4169	up	1.15978	5.98756	2.5065	1.92352	-1.15978	-1.92204	-2.04326	-1.96841
A_55_P2072513	3.88329e-05	1.00709e-06	25.3783	up	3.17668	1.67863	2.70958	2.77424	-1.71033	-1.67863	-2.69715	-2.23684		T cell receptor delta variable 4 [Source:MGI Symbol;Acc:MGI:4887419] [ENSMUST00000103679]
A_55_P1999561	9.88215e-05	4.65513e-06	25.3616	up	3.31653	2.48065	1.55912	3.6909	-1.79934	-1.55912	-2.19411	-2.05854	Pram1	Mus musculus PML-RAR alpha-regulated adaptor molecule 1 (Pram1), transcript variant 1, mRNA [NM_001002842]	378460
A_55_P2276221	0.00261874	0.000461604	25.2268	up	2.03106	5.16149	2.22209	1.25407	-1.25407	-1.33142	-2.47252	-2.90083		immunoglobulin kappa variable 17-121 [Source:MGI Symbol;Acc:MGI:3647671] [ENSMUST00000103315]
A_51_P461319	0.00614872	0.00139294	25.0261	up	1.30108	6.0683	1.88862	1.7529	-1.30108	-2.04045	-2.15642	-2.07259	Gatm	Mus musculus glycine amidinotransferase (L-arginine:glycine amidinotransferase) (Gatm), mRNA [NM_025961]	67092
A_51_P202633	0.00152282	0.000225733	24.9654	up	2.39659	4.99687	1.58166	1.48764	-1.48764	-2.27002	-1.82419	-2.52283	Ebi3	Mus musculus Epstein-Barr virus induced gene 3 (Ebi3), mRNA [NM_015766]	50498
A_55_P1978994	0.00817728	0.00200906	24.9041	up	0.954885	5.47431	1.17153	1.84934	-0.954885	-2.69018	-3.61657	-1.84154		immunoglobulin heavy variable V9-2 [Source:MGI Symbol;Acc:MGI:3643816] [ENSMUST00000103472]
A_51_P155909	4.2558e-05	1.19787e-06	24.8169	up	2.00236	1.82541	3.27174	2.99698	-1.82541	-1.94444	-2.67955	-1.98712	1700113H08Rik	Mus musculus RIKEN cDNA 1700113H08 gene (1700113H08Rik), mRNA [NM_029685]	76640
A_52_P472324	0.000458317	4.36089e-05	24.8141	up	1.70781	4.31905	1.57791	2.3218	-2.23452	-2.15672	-1.57791	-2.63663	Slpi	Mus musculus secretory leukocyte peptidase inhibitor (Slpi), mRNA [NM_011414]	20568
A_55_P2004911	0.00275437	0.000492138	24.8056	up	1.63064	5.37872	1.28253	2.5034	-1.28253	-2.02653	-2.24621	-2.17982
A_55_P1993549	2.61675e-05	5.1862e-07	24.797	up	2.89184	1.67961	2.41275	2.96575	-1.67961	-1.92154	-2.59957	-2.3777	Npnt	Mus musculus nephronectin (Npnt), transcript variant 3, mRNA [NM_001287101]	114249
A_55_P1970149	0.00013554	7.45583e-06	24.6934	up	2.52082	3.90583	1.61163	2.53331	-1.63156	-1.61163	-2.53847	-2.15095	Rnf17	Mus musculus ring finger protein 17 (Rnf17), mRNA [NM_001033043]	30054
A_51_P288295	0.00230729	0.000389869	24.3782	up	1.28631	5.04521	2.11724	1.72484	-1.28631	-1.71788	-2.77746	-2.47481		immunoglobulin heavy variable V1-7 [Source:MGI Symbol;Acc:MGI:3704122] [ENSMUST00000103496]
A_52_P498086	0.00329096	0.00062102	24.2505	up	1.42352	5.48702	1.93775	1.60394	-1.42352	-2.15116	-2.31811	-2.05477	Spi1	Mus musculus spleen focus forming virus (SFFV) proviral integration oncogene (Spi1), mRNA [NM_011355]	20375
A_55_P1976450	0.00325471	0.000612119	24.1538	up	1.16409	5.17052	2.20461	1.80669	-1.16409	-1.42847	-2.63975	-2.79849
A_55_P2046653	0.00107739	0.000142187	24.0902	up	1.15619	4.66331	2.55268	2.42989	-1.63747	-2.37577	-1.15619	-2.39		immunoglobulin heavy variable 2-9 [Source:MGI Symbol;Acc:MGI:4439624] [ENSMUST00000103451]
A_55_P2017929	0.0032295	0.000606259	24.0098	up	1.61455	5.49866	1.5492	1.91172	-1.5492	-2.48612	-1.72006	-2.0127	Clu	Mus musculus clusterin (Clu), mRNA [NM_013492]	12759
A_55_P2314229	6.50411e-05	2.37696e-06	23.9814	up	2.72909	1.51138	2.57865	3.08543	-1.85543	-1.51138	-2.84417	-2.21984	C920021A13	Mus musculus 2 days neonate thymus thymic cells cDNA, RIKEN full-length enriched library, clone:C920021A13 product:unclassifiable, full insert sequence. [AK083360]	328066
A_51_P298066	3.53773e-05	8.59233e-07	23.9576	up	2.83677	1.66368	2.63424	3.00321	-1.66368	-1.75284	-2.72573	-2.0495	Clnk	Mus musculus cytokine-dependent hematopoietic cell linker (Clnk), mRNA [NM_013748]	27278
A_51_P239750	0.00606162	0.00136814	23.7314	up	1.31109	6.1093	2.22699	1.87768	-1.5152	-1.31109	-2.16778	-1.75579	Inhba	Mus musculus inhibin beta-A (Inhba), mRNA [NM_008380]	16323
A_55_P1954361	0.00533805	0.00115596	23.7004	up	1.62291	5.37641	1.97296	0.88542	-0.885421	-2.50415	-2.38166	-2.63841
A_55_P1979364	0.00490896	0.00103587	23.5478	up	0.890234	5.34035	2.16353	2.17845	-0.890234	-1.36727	-2.61345	-2.78655		immunoglobulin heavy variable 1-83 [Source:MGI Symbol;Acc:MGI:3648939] [ENSMUST00000103550]
A_51_P229602	2.14766e-05	3.25004e-07	23.4892	up	2.92738	1.7482	2.58623	3.05071	-1.87863	-1.83363	-2.44273	-1.7482	Plxna2	Mus musculus plexin A2 (Plxna2), mRNA [NM_008882]	18845
A_55_P2083121	2.31716e-05	3.98041e-07	23.3557	up	1.82191	3.0381	2.08518	2.27768	-1.82191	-1.99661	-2.82913	-2.3123	Vill	Mus musculus villin-like (Vill), transcript variant 1, mRNA [NM_001164567]	22351
A_52_P402663	9.74035e-06	4.93438e-08	23.3199	up	1.98927	1.85724	1.99733	2.57265	-1.85724	-2.55649	-2.71989	-2.62385	Ninl	Mus musculus ninein-like (Ninl), mRNA [NM_207204]	78177
A_55_P1999102	0.00683612	0.00159628	23.2074	up	1.03144	5.49785	1.43168	1.42329	-1.03144	-2.36739	-2.49671	-2.86625	Pi16	Mus musculus peptidase inhibitor 16 (Pi16), mRNA [NM_023734]	74116
A_51_P148037	0.00114432	0.000153853	23.1863	up	4.41936	1.06118	2.59531	3.98184	-1.06118	-1.80543	-1.92521	-1.29128	Sh3pxd2b	Mus musculus SH3 and PX domains 2B (Sh3pxd2b), mRNA [NM_177364]	268396
A_66_P127563	0.00839	0.0020813	23.1144	up	0.610485	3.86372	0.585624	1.18803	-0.585624	-2.89083	-3.634	-4.76458		immunoglobulin kappa chain variable 4-54 [Source:MGI Symbol;Acc:MGI:5009821] [ENSMUST00000177697]
A_55_P2152248	0.00017365	1.08276e-05	23.0367	up	2.73261	1.41253	2.24076	3.30275	-2.32848	-1.41253	-3.01411	-1.65968	Cpe	Mus musculus carboxypeptidase E (Cpe), mRNA [NM_013494]	12876
A_55_P2004224	0.00586878	0.00130649	22.9418	up	1.22398	5.88037	1.86582	1.84958	-1.22398	-1.91442	-2.10402	-2.01745
A_55_P2029401	0.000385513	3.45043e-05	22.8669	up	1.08535	2.41556	3.22686	2.87639	-1.08535	-1.75966	-2.84937	-2.7622	Gm7849	Mus musculus predicted gene 7849 (Gm7849), mRNA [NM_001177518]	665927
A_52_P186262	0.00213981	0.000352995	22.8529	up	1.27892	4.44222	1.24334	1.70042	-1.24334	-2.41915	-3.41273	-2.31712		immunoglobulin kappa chain variable 6-25 [Source:MGI Symbol;Acc:MGI:4439867] [ENSMUST00000103383]
A_55_P1985410	0.0014307	0.000207403	22.8498	up	1.83274	1.14657	0.847819	2.35857	-3.41579	-3.28788	-4.31924	-0.847819	Reps2	Mus musculus RALBP1 associated Eps domain containing protein 2 (Reps2), transcript variant 1, mRNA [NM_178256]	194590
A_52_P1190151	0.00230091	0.000388389	22.7396	up	1.03888	4.93114	2.23413	1.91258	-1.03888	-2.23714	-2.35895	-2.27685		immunoglobulin kappa variable 10-96 [Source:MGI Symbol;Acc:MGI:4439561] [ENSMUST00000103328]
A_66_P130432	0.000189803	1.2301e-05	22.7221	up	2.22192	1.39248	2.33552	2.81148	-2.21181	-2.07558	-3.58284	-1.39248	Cd80	Mus musculus CD80 antigen (Cd80), mRNA [NM_009855]	12519
A_55_P2139356	0.00428644	0.000872796	22.6099	up	1.08084	4.96557	1.08483	2.09743	-1.08084	-1.9326	-2.90869	-2.84472		M.musculus immunoglobulin VDJ region (A8H). [X80960]
A_52_P334562	0.000104491	5.09155e-06	22.5019	up	3.46816	1.49367	2.67538	2.9854	-1.49367	-1.66266	-2.52967	-1.65931	Vdr	Mus musculus vitamin D receptor (Vdr), mRNA [NM_009504]	22337
A_55_P2107696	0.00664024	0.00153591	22.3304	up	1.33139	5.782	1.40122	1.58588	-1.33139	-2.07616	-2.23653	-2.17917	Mrgpra6	Mus musculus MAS-related GPR, member A6 (Mrgpra6), mRNA [NM_205821]	381886
A_51_P169516	0.000468812	4.50587e-05	22.2749	up	1.40877	3.80791	2.03445	2.45408	-1.40877	-1.94662	-3.22097	-1.62783	Ppp1r3d	Mus musculus protein phosphatase 1, regulatory subunit 3D (Ppp1r3d), mRNA [NM_001085501]	228966
A_52_P213483	0.00376247	0.000738961	22.0457	up	1.03894	4.93999	1.84432	1.52838	-1.03894	-1.875	-2.65555	-2.92857		immunoglobulin heavy variable 1-77 [Source:MGI Symbol;Acc:MGI:4439670] [ENSMUST00000170551]
A_55_P2065510	0.00255053	0.000445123	22.0154	up	1.20909	4.98996	1.95051	1.6186	-1.20909	-2.20923	-2.44199	-2.21328		immunoglobulin heavy variable V1-20 [Source:MGI Symbol;Acc:MGI:3644607] [ENSMUST00000103506]
A_55_P2001274	0.00385866	0.00076284	21.8658	up	1.59875	5.04981	1.90128	1.07212	-1.07212	-1.81907	-2.33805	-2.95122		immunoglobulin heavy variable 1-62-3 [Source:MGI Symbol;Acc:MGI:3648544] [ENSMUST00000103532]
A_66_P121782	0.00202792	0.000328545	21.7024	up	1.81708	4.77132	1.88312	1.2319	-1.94981	-1.2319	-2.03493	-2.83907		immunoglobulin heavy variable 1-50 [Source:MGI Symbol;Acc:MGI:4439753] [ENSMUST00000103521]
A_52_P383653	3.2155e-05	7.30343e-07	21.4831	up	1.83842	1.68504	2.11975	2.60024	-2.03294	-1.68504	-2.91771	-2.8214	Cpne8	Mus musculus copine VIII (Cpne8), transcript variant 2, mRNA [NM_001033851]	66871
A_52_P317393	0.000235041	1.67661e-05	21.2947	up	1.47048	3.76029	3.02393	1.8718	-2.13911	-1.47048	-1.66839	-2.24522	Gpr56	Mus musculus G protein-coupled receptor 56 (Gpr56), transcript variant 2, mRNA [NM_018882]	14766
A_66_P111191	6.61221e-05	2.45163e-06	21.29	up	2.82048	1.42301	2.94184	2.91786	-1.67583	-1.42301	-2.41106	-2.03531		T cell receptor gamma, variable 6 [Source:MGI Symbol;Acc:MGI:98636] [ENSMUST00000103555]
A_51_P219505	0.000193243	1.25925e-05	21.2147	up	2.17784	1.19603	1.90798	2.46754	-1.19603	-2.59057	-3.39348	-2.69851	Slc41a2	Mus musculus solute carrier family 41, member 2 (Slc41a2), mRNA [NM_177388]	338365
A_55_P1987406	0.00481814	0.00101134	21.1657	up	1.01187	4.14479	1.05162	0.995656	-0.995656	-2.89735	-4.13652	-2.38117		immunoglobulin lambda variable 1 [Source:MGI Symbol;Acc:MGI:96530] [ENSMUST00000103746]
A_55_P1985536	0.000370788	3.26793e-05	21.1421	up	3.03463	1.06453	3.13903	3.69406	-1.06453	-1.76392	-1.96664	-1.88085	Shc3	Mus musculus src homology 2 domain-containing transforming protein C3 (Shc3), mRNA [NM_009167]	20418
A_55_P2187235	0.00536762	0.00116379	21.1263	up	0.87298	4.7591	1.28595	1.41002	-2.25701	-3.00321	-3.14263	-0.872979		immunoglobulin heavy variable 2-2 [Source:MGI Symbol;Acc:MGI:4439894] [ENSMUST00000103443]
A_51_P463120	0.000100967	4.82938e-06	21.0823	up	2.78714	1.46056	2.96439	3.29011	-1.48845	-1.46056	-2.4731	-1.66753	Ptplad2	Mus musculus protein tyrosine phosphatase-like A domain containing 2 (Ptplad2), mRNA [NM_025760]	66775
A_55_P1985433	0.00369016	0.000721102	21.0584	up	2.01074	5.34601	1.60202	1.27046	-1.27046	-1.93678	-2.1446	-2.00423	Nrg1	Mus musculus neuregulin 1 (Nrg1), mRNA [NM_178591]	211323
A_52_P588881	0.00468653	0.00097735	20.99	up	1.39645	5.4489	1.9946	1.2624	-1.2624	-1.99419	-2.13884	-2.06874	Iqgap3	Mus musculus IQ motif containing GTPase activating protein 3 (Iqgap3), mRNA [NM_001033484]	404710
A_52_P451073	0.000117173	6.07158e-06	20.8983	up	1.44288	3.3644	2.63275	2.1305	-1.69382	-2.25931	-2.57472	-1.44288	Tnfrsf21	Mus musculus tumor necrosis factor receptor superfamily, member 21 (Tnfrsf21), mRNA [NM_178589]	94185
A_52_P304056	0.000604857	6.41392e-05	20.5888	up	4.23688	2.0489	1.24906	2.44314	-1.24906	-1.97703	-2.15501	-2.09607	Jakmip2	Mus musculus janus kinase and microtubule interacting protein 2 (Jakmip2), mRNA [NM_001163637]	76217
A_55_P1990205	0.000171107	1.0565e-05	20.2447	up	1.28589	2.73312	3.37472	3.04962	-1.28589	-1.39201	-2.16979	-2.06686	Gm7849	Mus musculus predicted gene 7849 (Gm7849), mRNA [NM_001177518]	665927
A_52_P116006	0.0057715	0.00128001	20.1426	up	1.20445	5.53167	1.5901	1.66373	-1.20445	-1.9475	-2.13052	-2.05629	Gda	Mus musculus guanine deaminase (Gda), mRNA [NM_010266]	14544
A_55_P1957249	3.98829e-05	1.06218e-06	20.0601	up	2.33561	1.67611	2.62693	3.43173	-1.9822	-1.67611	-1.67869	-1.89764	Pdgfrb	Mus musculus platelet derived growth factor receptor, beta polypeptide (Pdgfrb), transcript variant 1, mRNA [NM_001146268]	18596
A_51_P275642	0.00251063	0.000435745	20.0259	up	1.36638	5.14921	2.20091	1.73241	-1.60989	-1.36638	-2.0283	-1.84169		immunoglobulin heavy variable 5-17 [Source:MGI Symbol;Acc:MGI:4439533] [ENSMUST00000103459]
A_55_P2004016	8.4989e-05	3.67421e-06	19.9887	up	1.44392	2.35904	2.18399	3.14978	-1.7255	-2.56404	-2.41425	-1.44392	Crispld2	Mus musculus cysteine-rich secretory protein LCCL domain containing 2 (Crispld2), mRNA [NM_030209]	78892
A_52_P385606	9.52063e-05	4.3908e-06	19.9332	up	3.1991	1.43534	2.64466	3.43537	-1.43534	-1.64711	-1.69863	-1.77287	Ckb	Mus musculus creatine kinase, brain (Ckb), mRNA [NM_021273]	12709
A_51_P419656	0.000139582	7.76654e-06	19.7243	up	3.1098	1.22966	2.39741	3.08785	-1.22966	-1.96567	-2.12537	-2.06218	Klk1b27	Mus musculus kallikrein 1-related peptidase b27 (Klk1b27), mRNA [NM_020268]	16619
A_55_P2187030	0.00552826	0.0012101	19.5227	up	0.875088	4.84314	1.99744	1.25722	-0.875088	-1.64172	-2.92197	-2.73666		immunoglobulin heavy variable 1-66 [Source:MGI Symbol;Acc:MGI:4439825] [ENSMUST00000103537]
A_55_P1954758	1.59721e-05	1.80741e-07	19.4675	up	2.59221	1.72783	1.98431	2.78943	-1.86984	-2.06824	-2.3723	-1.72783	Prickle1	Mus musculus prickle homolog 1 (Drosophila) (Prickle1), mRNA [NM_001033217]	106042
A_52_P443776	0.00412646	0.000829205	19.4637	up	0.967235	5.3321	1.9237	2.70983	-0.967236	-1.65659	-1.84538	-1.72879		immunoglobulin heavy variable 1-58 [Source:MGI Symbol;Acc:MGI:4439557] [ENSMUST00000103529]
A_55_P2116978	6.76274e-05	2.54684e-06	19.3262	up	2.3904	1.65895	1.55524	2.49325	-2.11139	-3.16929	-1.55524	-2.15617	Neb	Mus musculus nebulin (Neb), mRNA [NM_010889]	17996
A_51_P508549	2.74242e-05	5.55638e-07	19.2335	up	1.67447	1.79439	2.45132	2.48823	-1.84926	-1.67447	-2.82372	-2.30636	Olfr538	Mus musculus olfactory receptor 538 (Olfr538), mRNA [NM_001011867]	258201
A_55_P2090798	0.00652219	0.00150002	19.2273	up	1.29449	5.4894	1.4479	1.35904	-1.29449	-1.9729	-2.15501	-2.04712	Mtus1	Mus musculus mitochondrial tumor suppressor 1 (Mtus1), transcript variant 5, mRNA [NM_001286413]	102103
A_51_P224311	0.000112656	5.72907e-06	19.0309	up	2.80494	1.31898	2.51036	2.79031	-2.32216	-1.44723	-2.48812	-1.31898	Popdc2	Mus musculus popeye domain containing 2 (Popdc2), transcript variant 2, mRNA [NM_022318]	64082
A_52_P578581	0.000778305	9.10667e-05	18.982	up	3.26937	0.872834	3.16384	3.80866	-0.872834	-1.61291	-1.73183	-1.65397	Igsf11	Mus musculus immunoglobulin superfamily, member 11 (Igsf11), mRNA [NM_170599]	207683
A_52_P32369	0.000163906	9.83968e-06	18.9596	up	3.46411	1.30108	2.27525	2.88854	-1.30108	-1.69892	-2.16827	-1.88221	Hmgn3	Mus musculus high mobility group nucleosomal binding domain 3 (Hmgn3), transcript variant b, mRNA [NM_175074]	94353
A_55_P2013617	0.00331922	0.000628201	18.7739	up	1.3624	4.98294	1.13642	2.45331	-1.13642	-1.86095	-2.04033	-1.94986		immunoglobulin heavy variable 8-13 [Source:MGI Symbol;Acc:MGI:4439734] [ENSMUST00000103542]
A_55_P2011678	0.00427416	0.000869229	18.7327	up	2.4253	5.22666	1.50736	1.08577	-1.08577	-1.78246	-1.95467	-1.84193	Pdzk1ip1	Mus musculus PDZK1 interacting protein 1 (Pdzk1ip1), transcript variant 1, mRNA [NM_001164557]	67182
A_55_P2234361	0.000345587	2.94746e-05	18.4899	up	1.2908	1.5528	1.5521	3.22745	-1.2908	-2.84898	-2.26002	-2.81169	Rnf150	Mus musculus ring finger protein 150 (Rnf150), mRNA [NM_177378]	330812
A_55_P2197914	0.000117793	6.11562e-06	18.4847	up	2.97912	2.84304	1.24392	2.84875	-2.02483	-1.24392	-2.11017	-1.53931	Srgap1	Mus musculus SLIT-ROBO Rho GTPase activating protein 1 (Srgap1), transcript variant 1, mRNA [NM_001081037]	117600
A_51_P519251	0.000153581	8.98887e-06	18.4678	up	3.16421	1.36872	1.93639	2.66704	-1.36872	-1.53321	-2.55479	-2.23465	Nupr1	Mus musculus nuclear protein transcription regulator 1 (Nupr1), mRNA [NM_019738]	56312
A_55_P2019138	0.000309271	2.51035e-05	18.4133	up	3.59669	1.17208	2.63038	3.11903	-1.17209	-1.63326	-2.09717	-1.39001	Fmn1	Mus musculus formin 1 (Fmn1), transcript variant 3, mRNA [NM_001285458]	14260
A_52_P139650	0.00823361	0.00202874	18.1684	up	0.994275	5.42635	1.95139	1.37465	-1.6503	-2.7769	-1.56529	-0.994275	Ska1	Mus musculus spindle and kinetochore associated complex subunit 1 (Ska1), transcript variant 1, mRNA [NM_025581]	66468
A_55_P2132533	0.00491993	0.00103856	18.1432	up	0.838574	4.20747	1.90596	1.94127	-0.838574	-1.04225	-3.70426	-2.24708		immunoglobulin kappa chain variable 15-103 [Source:MGI Symbol;Acc:MGI:96513] [ENSMUST00000103324]
A_51_P333274	0.000129795	7.01816e-06	18.0983	up	3.15583	2.14889	1.32251	1.8998	-1.32251	-2.54376	-2.32289	-1.99492	Gzmb	Mus musculus granzyme B (Gzmb), mRNA [NM_013542]	14939
A_55_P1964325	0.00229397	0.000386753	18.0045	up	3.52129	0.673531	3.55784	4.38659	-0.673531	-1.40875	-1.2766	-1.18301	Klrb1b	Mus musculus killer cell lectin-like receptor subfamily B member 1B (Klrb1b), mRNA [NM_030599]	80782
A_55_P1953998	0.00319051	0.000596165	17.9782	up	0.821694	4.47868	1.78058	1.71093	-0.821695	-2.38567	-2.57986	-2.09359	Pbx1	Mus musculus pre B cell leukemia homeobox 1 (Pbx1), transcript variant a, mRNA [NM_183355]	18514
A_51_P134812	0.00808136	0.0019812	17.9451	up	0.893978	5.69613	2.49374	1.66631	-0.893978	-1.58393	-1.76373	-1.67029	Chac1	Mus musculus ChaC, cation transport regulator 1 (Chac1), mRNA [NM_026929]	69065
A_55_P2025038	0.000179095	1.13213e-05	17.9384	up	2.53543	1.39501	2.01381	3.13483	-1.77256	-1.55382	-2.85943	-1.39501	Cpe	Mus musculus carboxypeptidase E (Cpe), mRNA [NM_013494]	12876
A_55_P1968608	0.00116708	0.000157846	17.8432	up	2.72759	0.63088	2.49784	3.35052	-0.630881	-2.01302	-2.53874	-2.23974	Olfr1259	Mus musculus olfactory receptor 1259 (Olfr1259), mRNA [NM_146341]	258338
A_55_P1989640	5.9295e-05	2.04983e-06	17.8288	up	1.54352	1.5001	2.23295	2.32854	-2.0059	-1.5001	-2.99512	-2.51831	Olfr60	Mus musculus olfactory receptor 60 (Olfr60), mRNA [NM_146955]	18361
A_51_P227392	0.00600359	0.00135003	17.7834	up	1.10679	5.26791	1.70606	1.48903	-1.10679	-2.18809	-2.22284	-1.52234	Rhou	Mus musculus ras homolog gene family, member U (Rhou), mRNA [NM_133955]	69581
A_65_P07626	0.00364655	0.000709361	17.7432	up	0.95621	4.05582	1.08025	1.23595	-0.956211	-2.63787	-2.24973	-3.42474		immunoglobulin kappa variable 3-2 [Source:MGI Symbol;Acc:MGI:1330850] [ENSMUST00000103403]
A_55_P2122474	0.001236	0.000170507	17.4113	up	3.57251	0.793916	2.61538	3.86899	-0.793916	-1.53346	-1.68033	-1.62931	Edil3	Mus musculus 10 days neonate cerebellum cDNA, RIKEN full-length enriched library, clone:B930001A02 product:EGF-like repeats and discordin I-like domains 3, full insert sequence. [AK046885]	13612
A_55_P2130497	0.003964	0.000789186	17.3825	up	1.0135	4.54958	1.69884	1.23217	-1.0135	-1.69965	-2.7848	-2.4862		immunoglobulin heavy variable V1-67 [Source:MGI Symbol;Acc:MGI:3645228] [ENSMUST00000103538]
A_55_P2048164	0.00923872	0.00235395	17.3755	up	1.08949	5.64445	1.57634	1.43452	-1.08949	-1.84586	-1.9437	-1.85207	Msantd3	Mus musculus Myb/SANT-like DNA-binding domain containing 3 (Msantd3), transcript variant 1, mRNA [NM_001145924]	66665
A_55_P2025586	0.00708754	0.00166969	17.2957	up	0.947164	4.55804	1.36047	1.77583	-1.01836	-2.23292	-3.60941	-0.947164		immunoglobulin heavy variable V3-8 [Source:MGI Symbol;Acc:MGI:3645298] [ENSMUST00000103483]
A_51_P421140	0.00027696	2.13953e-05	17.2431	up	3.1103	2.48611	1.29056	3.76565	-1.43544	-1.71505	-1.33812	-1.29056	Tubb6	Mus musculus tubulin, beta 6 class V (Tubb6), mRNA [NM_026473]	67951
A_55_P2058297	7.23267e-06	2.23798e-08	17.2101	up	2.38406	1.68507	2.13284	2.37847	-1.68507	-1.93603	-2.22218	-1.99701	Sgip1	Mus musculus SH3-domain GRB2-like (endophilin) interacting protein 1 (Sgip1), transcript variant 1, mRNA [NM_001285852]	73094
A_52_P577388	0.000601394	6.35587e-05	17.1937	up	2.26349	1.60675	1.27781	1.66792	-1.27781	-3.39516	-1.48552	-3.4408	Epdr1	Mus musculus ependymin related protein 1 (zebrafish) (Epdr1), mRNA [NM_134065]	105298
A_51_P256665	2.83485e-05	5.88462e-07	17.1643	up	3.1307	1.72266	1.87509	2.32885	-1.85439	-1.75612	-2.01487	-1.72266	Pon3	Mus musculus paraoxonase 3 (Pon3), mRNA [NM_173006]	269823
A_51_P476481	0.00235314	0.000400364	17.1206	up	3.72671	0.529061	3.27744	3.46856	-1.08052	-0.52906	-1.95621	-1.82309	Cyp2j13	Mus musculus cytochrome P450, family 2, subfamily j, polypeptide 13 (Cyp2j13), mRNA [NM_145548]	230459
A_55_P1966359	0.00786452	0.00191549	17.0619	up	1.03586	5.53231	1.66505	1.66649	-1.03586	-1.78197	-1.87481	-1.77848	Itgb2l	PREDICTED: Mus musculus integrin beta 2-like (Itgb2l), transcript variant X1, mRNA [XM_006522925]	16415
A_51_P497756	3.0993e-05	6.87064e-07	16.9893	up	1.6624	1.48147	2.21879	2.23607	-2.32351	-1.48147	-2.17717	-2.76532	Olfr539	Mus musculus olfactory receptor 539 (Olfr539), mRNA [NM_146961]	258963
A_51_P344376	0.000668936	7.40175e-05	16.9217	up	2.88809	0.938299	1.63846	1.99328	-2.53572	-3.26985	-2.1212	-0.9383	Gpr162	Mus musculus G protein-coupled receptor 162 (Gpr162), mRNA [NM_013533]	14788
A_55_P2001267	0.00701071	0.00164504	16.8211	up	0.981748	5.10195	2.23214	1.23785	-0.981747	-2.41051	-2.26003	-1.08282		Mus musculus isolate 311 immunoglobulin heavy chain variable region mRNA, partial cds. [AY208318]
A_55_P2039190	0.000321737	2.64169e-05	16.7509	up	3.90223	2.37785	1.29629	2.81977	-1.48914	-1.29629	-1.68132	-1.40178	Gfra4	Mus musculus glial cell line derived neurotrophic factor family receptor alpha 4 (Gfra4), transcript variant 2, mRNA [NM_020014]	14588
A_51_P128876	0.0073978	0.00176753	16.7062	up	1.06874	5.35884	1.53334	1.50481	-1.06874	-1.88213	-1.77035	-2.06228	Ifitm3	Mus musculus interferon induced transmembrane protein 3 (Ifitm3), mRNA [NM_025378]	66141
A_66_P106113	0.000376192	3.33556e-05	16.6134	up	1.17095	3.50191	2.27794	2.9243	-1.56394	-2.31856	-1.17095	-1.28855	Rhoj	Mus musculus ras homolog gene family, member J (Rhoj), mRNA [NM_023275]	80837
A_52_P590396	0.00823262	0.00202787	16.5325	up	1.05566	5.49892	1.93109	1.39032	-1.84051	-1.05567	-1.96798	-1.44877	Sort1	Mus musculus sortilin 1 (Sort1), transcript variant 2, mRNA [NM_019972]	20661
A_55_P2176753	0.0035483	0.000684588	16.4721	up	1.08405	4.70216	1.80177	1.42742	-1.08405	-1.62656	-2.39565	-2.04616
A_51_P510882	4.40198e-05	1.27257e-06	16.4341	up	2.50495	1.49704	2.35241	2.49181	-1.71545	-1.49704	-2.59144	-1.50433	Adam12	Mus musculus a disintegrin and metallopeptidase domain 12 (meltrin alpha) (Adam12), mRNA [NM_007400]	11489
A_55_P2048588	0.00239284	0.000409241	16.317	up	1.73993	3.94566	1.4068	0.842335	-1.98234	-2.72161	-2.63219	-0.842335	Cdk1	Mus musculus cyclin-dependent kinase 1 (Cdk1), mRNA [NM_007659]	12534
A_55_P1969901	0.00729645	0.00173518	16.3035	up	0.813177	5.19674	1.94317	1.84152	-0.813177	-1.15444	-2.27845	-2.06775		immunoglobulin heavy variable 1-80 [Source:MGI Symbol;Acc:MGI:4439738] [ENSMUST00000103547]
A_51_P444447	0.00248456	0.000430275	16.2972	up	1.25915	4.90611	2.1278	1.91007	-1.40063	-1.54987	-1.69341	-1.25915	Cebpd	Mus musculus CCAAT/enhancer binding protein (C/EBP), delta (Cebpd), mRNA [NM_007679]	12609
A_52_P358406	0.00770406	0.00186353	16.1313	up	0.959814	4.63994	1.34204	1.07934	-0.959814	-1.28607	-2.74938	-3.03078		immunoglobulin heavy variable 1-47 [Source:MGI Symbol;Acc:MGI:4439890] [ENSMUST00000103518]
A_55_P2084308	0.00048226	4.66449e-05	16.0751	up	3.18795	1.1139	2.66374	2.85517	-1.1139	-1.15895	-2.61578	-1.31762	Nid1	Mus musculus nidogen 1 (Nid1), mRNA [NM_010917]	18073
A_55_P2058028	0.00926656	0.00236375	16.0685	up	0.921503	3.9727	0.48951	0.884823	-0.48951	-2.92948	-2.60893	-3.72822		immunoglobulin kappa variable 4-63 [Source:MGI Symbol;Acc:MGI:3645235] [ENSMUST00000103351]
A_55_P1953419	6.63731e-05	2.46766e-06	16.0659	up	1.68361	1.71063	1.46566	2.9177	-1.46566	-2.20052	-2.33034	-2.2496	Rab13	Mus musculus RAB13, member RAS oncogene family (Rab13), mRNA [NM_026677]	68328
A_52_P401484	1.23121e-05	1.04147e-07	16.0569	up	1.56072	2.11514	2.24934	1.97967	-1.56072	-2.26736	-2.41334	-1.8742	Inha	Mus musculus inhibin alpha (Inha), mRNA [NM_010564]	16322
A_55_P2146789	0.00539045	0.00117106	16.0217	up	1.00489	5.33343	2.41929	2.03996	-1.00489	-1.08492	-1.80368	-1.31672
A_55_P2118717	0.000394775	3.56033e-05	15.9915	up	1.55116	1.40828	1.55273	2.22924	-1.40828	-1.91078	-3.83692	-2.09954	Ninl	Mus musculus ninein-like (Ninl), mRNA [NM_207204]	78177
A_55_P1993001	0.0077651	0.0018836	15.9557	up	0.799714	4.6701	1.52046	1.03565	-0.799714	-1.70536	-2.42658	-3.02644		immunoglobulin heavy variable 1-55 [Source:MGI Symbol;Acc:MGI:4439716] [ENSMUST00000103526]
A_52_P15405	6.63997e-05	2.47538e-06	15.9409	up	2.6178	1.32414	2.53393	2.61199	-1.44037	-1.32414	-2.28605	-1.84021	Blk	Mus musculus B lymphoid kinase (Blk), mRNA [NM_007549]	12143
A_66_P105477	0.00416112	0.00083823	15.8683	up	4.56013	0.549917	2.51112	3.6935	-0.549917	-1.26396	-1.44828	-1.37547	Gm12169	Mus musculus predicted gene 12169 (Gm12169), mRNA [NM_001163357]	210535
A_52_P592909	0.0096026	0.00248206	15.6121	up	1.16446	5.65888	1.69705	1.57791	-1.21834	-1.70582	-1.67144	-1.16446	Dgat2	Mus musculus diacylglycerol O-acyltransferase 2 (Dgat2), mRNA [NM_026384]	67800
A_66_P139785	0.000646805	7.0398e-05	15.5798	up	1.43294	0.853027	2.02964	2.28689	-2.27561	-3.02139	-0.853027	-3.09389	Ppap2b	Mus musculus phosphatidic acid phosphatase type 2B (Ppap2b), mRNA [NM_080555]	67916
A_55_P2045571	5.9295e-05	2.03764e-06	15.5349	up	2.05401	1.35126	1.78997	2.48177	-1.87003	-1.35126	-2.23736	-2.69412	Adam12	Mus musculus a disintegrin and metallopeptidase domain 12 (meltrin alpha) (Adam12), mRNA [NM_007400]	11489
A_55_P1965512	1.26985e-05	1.14291e-07	15.5309	up	2.07839	1.7442	1.80403	2.04532	-1.76877	-1.7442	-2.7147	-1.92865	4933424M12Rik	PREDICTED: Mus musculus RIKEN cDNA 4933424M12 gene (4933424M12Rik), transcript variant X2, ncRNA [XR_376520]	67548
A_52_P362828	0.000699795	7.88846e-05	15.5198	up	2.85716	1.24077	1.22209	3.44902	-1.22209	-1.47033	-2.27146	-2.09123	Fat3	Mus musculus FAT tumor suppressor homolog 3 (Drosophila) (Fat3), mRNA [NM_001080814]	270120
A_55_P2003911	0.00790647	0.00192791	15.4821	up	0.818535	4.54596	1.2176	1.68789	-0.818535	-1.35135	-3.40747	-1.96279		immunoglobulin kappa variable 6-17 [Source:MGI Symbol;Acc:MGI:1330833] [ENSMUST00000103391]
A_51_P212754	0.00944347	0.00242754	15.4733	up	1.37515	4.7145	1.58877	0.824816	-0.824816	-2.29412	-0.929498	-3.25515	Tgfbi	Mus musculus transforming growth factor, beta induced (Tgfbi), mRNA [NM_009369]	21810
A_52_P89305	0.00513386	0.00109685	15.3811	up	3.25464	0.639452	1.60949	4.59132	-0.639453	-1.72757	-1.94253	-1.36789	Frmd5	Mus musculus FERM domain containing 5 (Frmd5), mRNA [NM_172673]	228564
A_51_P503149	0.00027531	2.11965e-05	15.3579	up	1.91909	1.0391	2.04582	1.97492	-2.35623	-1.0391	-3.248	-2.14139	Tns4	Mus musculus tensin 4 (Tns4), mRNA [NM_172564]	217169
A_55_P2112302	0.000120429	6.36838e-06	15.3089	up	2.9472	1.30769	2.45006	3.25885	-1.30769	-1.46484	-1.58208	-1.42681
A_51_P129731	0.000168053	1.02454e-05	15.2642	up	2.5846	1.08907	2.38972	2.92005	-1.08907	-1.57526	-2.08418	-1.99635	Tmigd1	Mus musculus transmembrane and immunoglobulin domain containing 1 (Tmigd1), mRNA [NM_025655]	66601
A_55_P1972605	0.000604762	6.40892e-05	15.1621	up	1.96788	3.68457	1.30593	1.41322	-1.71858	-2.42118	-1.87229	-1.30593	Adora3	Mus musculus adenosine A3 receptor (Adora3), transcript variant 1, mRNA [NM_009631]	11542
A_55_P2187067	0.00589477	0.00131451	15.1231	up	0.822696	4.70259	1.35475	1.97466	-0.822696	-1.33265	-2.21216	-2.45254		immunoglobulin kappa variable 1-117 [Source:MGI Symbol;Acc:MGI:4439721] [ENSMUST00000103317]
A_51_P390937	0.00432787	0.000883221	15.1109	up	1.06161	4.91958	1.59307	2.22504	-1.06161	-1.46957	-1.27685	-2.06275		immunoglobulin kappa variable 14-111 [Source:MGI Symbol;Acc:MGI:4439863] [ENSMUST00000103320]
A_55_P2164784	0.00353734	0.000681846	15.104	up	1.0101	4.38201	1.10561	1.63049	-1.0101	-2.07038	-2.27334	-2.1854		immunoglobulin heavy variable 2-5 [Source:MGI Symbol;Acc:MGI:4439517] [ENSMUST00000103449]
A_51_P296878	0.000507781	5.01801e-05	15.0914	up	2.8188	0.848656	2.22546	2.92799	-0.848656	-2.20771	-2.18357	-1.6018	Triqk	Mus musculus triple QxxK/R motif containing (Triqk), transcript variant 1, mRNA [NM_173746]	208820
A_52_P428521	3.79913e-05	9.64095e-07	15.0636	up	2.40735	1.27269	2.20609	2.22964	-1.27269	-2.00518	-2.16213	-2.09621	Fgd1	Mus musculus FYVE, RhoGEF and PH domain containing 1 (Fgd1), mRNA [NM_008001]	14163
A_55_P2284560	0.000397069	3.58504e-05	15.0615	up	1.54713	0.892587	1.79901	1.84204	-0.892587	-2.78242	-2.98425	-2.91114		predicted gene 14296 [Source:MGI Symbol;Acc:MGI:3708667] [ENSMUST00000134982]
A_55_P2408778	0.000173872	1.08502e-05	15.0258	up	1.92567	1.31897	1.59301	2.20279	-2.32884	-1.70574	-3.24348	-1.31897	AI414108	Mus musculus expressed sequence AI414108 (AI414108), long non-coding RNA [NR_027907]	102623
A_55_P2084089	0.00971143	0.00251659	14.8813	up	1.09738	5.60634	1.92716	1.54422	-1.09738	-1.15165	-1.44498	-1.71258	4930438A08Rik	PREDICTED: Mus musculus RIKEN cDNA 4930438A08 gene (4930438A08Rik), transcript variant X1, mRNA [XM_003689172]	73988
A_66_P114582	0.0055348	0.00121195	14.8763	up	0.969893	4.57829	2.27876	0.917682	-1.90231	-0.917683	-1.46422	-2.55094		immunoglobulin heavy variable V1-54 [Source:MGI Symbol;Acc:MGI:3647133] [ENSMUST00000103525]
A_55_P2062598	0.00537617	0.00116687	14.7748	up	1.06435	4.39791	1.26495	1.10192	-2.48337	-2.79142	-1.06435	-1.37201	E2f7	Mus musculus E2F transcription factor 7 (E2f7), mRNA [NM_178609]	52679
A_55_P2051701	0.00326407	0.000614208	14.7473	up	0.895488	4.70565	2.12642	2.02751	-0.895488	-1.64551	-1.53873	-1.69474	Pbx1	Mus musculus pre B cell leukemia homeobox 1 (Pbx1), transcript variant a, mRNA [NM_183355]	18514
A_55_P1959748	0.000251503	1.851e-05	14.7294	up	1.82344	3.11239	1.21064	1.69834	-1.21064	-1.86747	-2.58309	-2.01649	Asns	Mus musculus asparagine synthetase (Asns), mRNA [NM_012055]	27053
A_55_P2107192	8.73293e-05	3.82847e-06	14.7244	up	2.73421	1.32522	2.40034	3.16373	-1.32522	-1.51077	-1.55819	-1.50288
A_52_P520341	3.7922e-05	9.60621e-07	14.6722	up	2.15306	1.46074	1.97748	2.30311	-1.46074	-1.60498	-2.66426	-1.87567	A130023I24Rik	Mus musculus 2 days neonate thymus thymic cells cDNA, RIKEN full-length enriched library, clone:E430003K09 product:unclassifiable, full insert sequence. [AK088084]	320569
A_55_P2131168	0.000453056	4.2963e-05	14.6109	up	3.47196	1.30918	1.26569	1.93628	-1.26569	-1.97066	-2.17338	-2.08302	Sv2c	Mus musculus synaptic vesicle glycoprotein 2c (Sv2c), mRNA [NM_029210]	75209
A_51_P497985	0.00729068	0.00173344	14.6067	up	4.10402	0.285009	3.20209	4.37012	-1.20155	-0.285009	-0.578695	-1.44773	C2	Mus musculus complement component 2 (within H-2S) (C2), mRNA [NM_013484]	12263
A_55_P2005893	0.000224499	1.57209e-05	14.5657	up	1.85019	3.3397	1.24643	1.98537	-1.24643	-1.9714	-1.70758	-2.11092	Atf7ip2	Mus musculus activating transcription factor 7 interacting protein 2 (Atf7ip2), transcript variant 2, mRNA [NM_029253]	75329
A_55_P2133549	0.000662624	7.31177e-05	14.3764	up	2.48995	0.9569	3.0122	3.51286	-0.9569	-0.985806	-1.7857	-1.68219		T cell receptor gamma, variable 5 [Source:MGI Symbol;Acc:MGI:98635] [ENSMUST00000103556]
A_52_P251366	0.00909971	0.00230898	14.3143	up	0.696158	4.82221	1.71598	1.07393	-1.75912	-2.46732	-2.12664	-0.696157	Neil3	Mus musculus nei like 3 (E. coli) (Neil3), mRNA [NM_146208]	234258
A_55_P2197638	0.000371614	3.27615e-05	14.3079	up	3.13766	1.06945	2.53899	3.21161	-1.06945	-1.29918	-1.88405	-1.1446	1110046J04Rik	Mus musculus RIKEN cDNA 1110046J04 gene (1110046J04Rik), long non-coding RNA [NR_040707]	68808
A_51_P109449	4.06757e-05	1.09779e-06	14.2475	up	2.24598	1.47505	1.87143	2.47118	-1.47505	-1.566	-2.53564	-1.69023	Ltb4r1	Mus musculus leukotriene B4 receptor 1 (Ltb4r1), mRNA [NM_008519]	16995
A_52_P920158	0.000141133	7.89871e-06	14.1856	up	3.07788	1.45128	1.60736	2.87658	-1.52196	-1.45128	-1.46276	-1.85634	Rbm24	Mus musculus RNA binding motif protein 24 (Rbm24), mRNA [NM_001081425]	666794
A_55_P2155560	0.00752654	0.0018103	14.0734	up	1.04408	4.57658	1.36773	1.25601	-1.32141	-1.04408	-3.15826	-1.49147		immunoglobulin heavy variable V1-5 [Source:MGI Symbol;Acc:MGI:3704121] [ENSMUST00000103494]
A_55_P1977910	3.87707e-05	1.00155e-06	14.003	up	2.30662	1.29643	1.68804	2.25731	-1.29643	-2.03887	-2.20207	-2.1449	C430049B03Rik	Mus musculus 11 days embryo whole body cDNA, RIKEN full-length enriched library, clone:2700063P19 product:hypothetical protein, full insert sequence. [AK012483]	72575
A_66_P102346	0.00651337	0.00149749	13.9958	up	0.688394	4.40808	1.76901	1.83787	-1.0055	-0.688394	-1.91215	-2.91829		immunoglobulin kappa variable 1-110 [Source:MGI Symbol;Acc:MGI:4439558] [ENSMUST00000103321]
A_55_P2129334	0.00572113	0.00126594	13.9418	up	1.09362	5.15489	2.32473	1.60564	-1.28271	-1.24638	-1.09362	-1.40378		Mus musculus clone L2MZB-13.3 immunoglobulin heavy chain variable region mRNA, partial cds. [AY171990]
A_55_P1982902	0.000144058	8.14118e-06	13.9042	up	3.06836	1.19941	2.31114	2.83226	-1.41003	-1.4307	-1.73848	-1.19941	Tceal3	Mus musculus transcription elongation factor A (SII)-like 3 (Tceal3), mRNA [NM_001029978]	594844
A_51_P466288	0.00772191	0.00186941	13.8678	up	3.23829	0.5228	1.98703	4.98267	-0.5228	-1.26074	-1.38043	-1.27994	Frmd5	Mus musculus FERM domain containing 5 (Frmd5), mRNA [NM_172673]	228564
A_51_P427934	0.000666223	7.36498e-05	13.7663	up	1.4246	1.65525	1.15377	2.14883	-1.15377	-1.84439	-2.02277	-3.72889	Megf8	Mus musculus multiple EGF-like-domains 8 (Megf8), mRNA [NM_001160400]	269878
A_51_P232371	0.00240126	0.000411166	13.698	up	4.43377	2.02824	0.936398	3.02798	-1.51642	-1.21752	-1.00685	-0.936398	Stab1	Mus musculus stabilin 1 (Stab1), mRNA [NM_138672]	192187
A_55_P2024704	0.000273988	2.10531e-05	13.5576	up	2.48775	1.23032	1.81091	2.88252	-1.55057	-1.25254	-2.59919	-1.23032	Cpe	Mus musculus carboxypeptidase E (Cpe), mRNA [NM_013494]	12876
A_51_P318856	0.00049978	4.90604e-05	13.51	up	3.12291	0.90563	2.39981	2.91208	-1.23955	-1.95849	-1.57975	-0.90563	Glyat	Mus musculus glycine-N-acyltransferase (Glyat), mRNA [NM_145935]	107146
A_51_P153995	0.0040666	0.000814659	13.4486	up	1.95426	4.35774	1.4649	0.827886	-1.33067	-2.02403	-2.21017	-0.827886	Gp9	Mus musculus glycoprotein 9 (platelet) (Gp9), mRNA [NM_018762]	54368
A_55_P2292801	0.000349489	3.00409e-05	13.4391	up	2.25802	1.06563	2.49061	3.25105	-1.06563	-1.79122	-1.97798	-1.09333	D430004P15Rik	Mus musculus 13 days embryo lung cDNA, RIKEN full-length enriched library, clone:D430004P15 product:unclassifiable, full insert sequence. [AK084877]	654439
A_51_P438083	0.000121708	6.46378e-06	13.4273	up	2.93766	1.22566	2.2652	2.80772	-1.25348	-1.22566	-1.78824	-1.48477	Slc6a13	Mus musculus solute carrier family 6 (neurotransmitter transporter, GABA), member 13 (Slc6a13), mRNA [NM_144512]	14412
A_55_P2116973	2.41283e-05	4.26531e-07	13.4187	up	2.21755	1.78888	1.50483	2.73055	-1.50483	-1.60694	-1.83052	-1.8006	Neb	Mus musculus nebulin (Neb), mRNA [NM_010889]	17996
A_52_P311042	0.00511894	0.00109263	13.3846	up	0.934871	4.74147	1.63932	2.00002	-1.00498	-0.934871	-1.90065	-1.81385		immunoglobulin heavy variable 3-6 [Source:MGI Symbol;Acc:MGI:4439856] [ENSMUST00000103481]
A_51_P520650	0.000156943	9.24131e-06	13.3383	up	1.22213	2.95337	1.51115	1.93656	-1.22213	-1.97054	-2.10556	-2.0286	Dlgap1	Mus musculus discs, large (Drosophila) homolog-associated protein 1 (Dlgap1), transcript variant 1, mRNA [NM_177639]	224997
A_55_P2187234	0.00664053	0.00153614	13.3269	up	0.637232	4.21844	1.11285	1.30219	-0.637232	-2.13521	-2.52353	-2.37841		immunoglobulin heavy variable 2-2 [Source:MGI Symbol;Acc:MGI:4439894] [ENSMUST00000103443]
A_52_P386627	3.94896e-05	1.04428e-06	13.3152	up	2.35567	1.39425	2.04674	2.68548	-1.39425	-1.60068	-2.05829	-1.40466	Irak3	Mus musculus interleukin-1 receptor-associated kinase 3 (Irak3), mRNA [NM_028679]	73914
A_55_P2003976	0.00111958	0.000149485	13.2732	up	2.70506	0.898272	2.63393	3.83809	-0.898273	-1.0299	-1.81805	-1.10018	Gm4980	Mus musculus predicted gene 4980 (Gm4980), mRNA [NM_001195529]	100503386
A_51_P414879	0.00730958	0.00173916	13.272	up	0.920885	4.65836	0.883083	1.6506	-0.883083	-1.93443	-1.787	-2.20384		immunoglobulin kappa variable 1-133 [Source:MGI Symbol;Acc:MGI:3648380] [ENSMUST00000103304]
A_51_P428372	0.00513115	0.00109589	13.2437	up	1.9976	3.99628	1.38445	0.730909	-1.57028	-3.12768	-1.37084	-0.730909	Ppbp	Mus musculus pro-platelet basic protein (Ppbp), mRNA [NM_023785]	57349
A_52_P675395	0.00150243	0.000221455	13.2335	up	3.69944	0.82705	2.28416	3.47763	-1.23452	-0.82705	-1.56016	-0.994462	Ackr3	Mus musculus atypical chemokine receptor 3 (Ackr3), transcript variant 2, mRNA [NM_007722]	12778
A_55_P2137049	0.00366507	0.000714078	13.1692	up	1.08343	4.69643	1.89318	1.74861	-1.08343	-1.67002	-1.23838	-1.46291	AA467197	Mus musculus expressed sequence AA467197 (AA467197), mRNA [NM_001004174]	433470
A_51_P289889	2.97298e-05	6.3834e-07	13.127	up	2.50767	1.38325	1.97464	2.44734	-1.38325	-1.44804	-1.77234	-1.94132	Npnt	Mus musculus nephronectin (Npnt), transcript variant 1, mRNA [NM_033525]	114249
A_51_P249930	0.000375741	3.32708e-05	13.1107	up	2.04165	0.910569	2.09212	2.24326	-2.89099	-2.06199	-1.69955	-0.910569	Tceal1	Mus musculus transcription elongation factor A (SII)-like 1 (Tceal1), mRNA [NM_146236]	237052
A_66_P130035	8.86176e-05	3.92983e-06	13.0866	up	2.80914	1.23149	2.26087	2.69249	-1.2763	-1.64205	-1.23149	-1.69625	Klk1b24	Mus musculus kallikrein 1-related peptidase b24 (Klk1b24), mRNA [NM_010643]	16617
A_55_P2141851	4.47175e-05	1.30466e-06	13.0361	up	2.55207	1.3158	1.94671	2.50012	-1.3158	-1.78765	-1.94335	-1.45625	Pls3	Mus musculus plastin 3 (T-isoform) (Pls3), transcript variant 1, mRNA [NM_145629]	102866
A_55_P2079746	4.68648e-05	1.40173e-06	13.0192	up	2.60251	1.27202	2.04306	2.54344	-1.27202	-1.65861	-1.76565	-1.65296	Pls3	Mus musculus plastin 3 (T-isoform) (Pls3), transcript variant 1, mRNA [NM_145629]	102866
A_55_P1997390	8.74924e-05	3.83783e-06	12.8966	up	1.98209	1.33056	2.02042	2.20754	-1.65586	-1.47774	-2.7509	-1.33056	Cpd	Mus musculus carboxypeptidase D (Cpd), mRNA [NM_007754]	12874
A_52_P320761	0.00914582	0.00232369	12.8878	up	1.34406	4.5932	1.01982	0.822779	-0.822779	-1.98039	-2.70866	-1.46005		immunoglobulin heavy variable 1-31 [Source:MGI Symbol;Acc:MGI:4439889] [ENSMUST00000103511]
A_55_P2026492	0.00208656	0.000341691	12.7895	up	1.83062	0.912852	1.92488	3.64341	-1.50396	-0.912852	-2.84043	-1.13857	Stab2	stabilin 2 [Source:MGI Symbol;Acc:MGI:2178743] [ENSMUST00000160580]	192188
A_55_P2164988	0.000729574	8.35171e-05	12.7571	up	2.79132	1.18022	1.2675	2.95336	-1.18022	-1.1863	-2.57112	-1.56289	Scrt1	Mus musculus scratch homolog 1, zinc finger protein (Drosophila) (Scrt1), mRNA [NM_130893]	170729
A_52_P384718	2.21426e-05	3.45444e-07	12.7516	up	2.27025	1.40086	2.51746	2.40247	-1.45219	-1.52437	-1.72196	-1.40086	Cdh10	Mus musculus cadherin 10 (Cdh10), mRNA [NM_009865]	320873
A_55_P1953252	0.00223846	0.000374277	12.7269	up	0.829664	2.84367	1.44627	2.7466	-0.829664	-1.34007	-1.40714	-3.23614	Ctnnd1	Mus musculus catenin (cadherin associated protein), delta 1 (Ctnnd1), transcript variant 1, mRNA [NM_007615]	12388
A_55_P2131190	0.000222893	1.55463e-05	12.7007	up	1.72181	1.2045	2.51006	2.66256	-1.2045	-1.46486	-1.37593	-2.52312	Echdc3	enoyl Coenzyme A hydratase domain containing 3 [Source:MGI Symbol;Acc:MGI:1915106] [ENSMUST00000114941]	67856
A_51_P472287	0.000906814	0.000111822	12.6473	up	2.79883	0.982433	1.1916	3.22203	-0.982433	-1.74373	-1.89305	-1.82894	Fat3	Mus musculus 12 days embryo embryonic body between diaphragm region and neck cDNA, RIKEN full-length enriched library, clone:9430076A06 product:hypothetical Laminin-G domain containing protein, full insert sequence. [AK035028]	270120
A_51_P475378	5.02912e-05	1.5679e-06	12.6373	up	1.57161	1.45421	2.40778	2.43245	-1.45421	-1.57457	-1.47156	-2.27207	Echdc3	Mus musculus enoyl Coenzyme A hydratase domain containing 3 (Echdc3), mRNA [NM_024208]	67856
A_55_P2003915	0.00505001	0.00107433	12.5934	up	1.07553	4.48635	0.912982	2.05616	-0.912982	-1.62561	-1.81226	-1.73652		immunoglobulin kappa variable 6-13 [Source:MGI Symbol;Acc:MGI:1330829] [ENSMUST00000103395]
A_55_P1971962	0.000240193	1.73005e-05	12.5672	up	2.85122	1.04959	2.26105	2.51548	-1.04959	-1.23799	-2.14306	-1.49836	Tmem176b	Mus musculus transmembrane protein 176B (Tmem176b), transcript variant 1, mRNA [NM_023056]	65963
A_51_P254805	0.00655324	0.00150984	12.5372	up	0.945639	4.78404	1.71475	1.52627	-1.028	-1.74718	-1.90103	-0.945638	Kif4	Mus musculus kinesin family member 4 (Kif4), mRNA [NM_008446]	16571
A_55_P2099650	0.000299903	2.39978e-05	12.5362	up	2.2392	0.888725	2.66549	2.31778	-0.888725	-1.77518	-2.23537	-1.58164	Slc24a3	Mus musculus solute carrier family 24 (sodium/potassium/calcium exchanger), member 3 (Slc24a3), mRNA [NM_053195]	94249
A_51_P108581	1.73198e-05	2.20199e-07	12.4865	up	2.32794	1.42424	2.11971	2.36503	-1.42424	-1.4988	-1.9044	-1.50483	Adrbk2	Mus musculus adrenergic receptor kinase, beta 2 (Adrbk2), transcript variant 1, mRNA [NM_177078]	320129
A_55_P2095871	3.0993e-05	6.83511e-07	12.4857	up	2.20623	1.33424	1.4221	1.82814	-1.33424	-2.03934	-2.23662	-2.16793	Pou6f2	POU domain, class 6, transcription factor 2 [Source:MGI Symbol;Acc:MGI:2443631] [ENSMUST00000184299]	218030
A_51_P464703	0.00177686	0.000275856	12.4339	up	0.650821	2.79865	3.56896	3.11143	-0.795173	-1.49602	-1.47295	-0.650821	Ccl8	Mus musculus chemokine (C-C motif) ligand 8 (Ccl8), mRNA [NM_021443]	20307
A_66_P121288	0.000163341	9.80002e-06	12.4232	up	2.95036	1.13182	2.27578	2.78746	-1.30358	-1.36774	-1.59131	-1.13182	Tceal6	Mus musculus transcription elongation factor A (SII)-like 6 (Tceal6), mRNA [NM_025355]	66104
A_55_P1976224	0.000167889	1.02217e-05	12.3865	up	2.88093	1.19215	2.21727	3.05704	-1.19215	-1.32261	-1.34478	-1.31585	Ckb	Mus musculus creatine kinase, brain (Ckb), mRNA [NM_021273]	12709
A_55_P1988183	0.000148659	8.52387e-06	12.3573	up	1.4212	1.31766	1.29884	1.83378	-1.29884	-1.95472	-3.19421	-2.1899	Cdkn2b	Mus musculus cyclin-dependent kinase inhibitor 2B (p15, inhibits CDK4) (Cdkn2b), mRNA [NM_007670]	12579
A_51_P140742	0.0001127	5.74275e-06	12.3523	up	1.13512	2.51471	1.93198	2.23704	-1.13512	-1.40868	-2.27367	-1.87052	Islr	Mus musculus immunoglobulin superfamily containing leucine-rich repeat (Islr), transcript variant 1, mRNA [NM_012043]	26968
A_55_P2110615	0.000353993	3.05656e-05	12.338	up	2.38053	0.989602	2.06066	2.86531	-2.31877	-1.21474	-1.68091	-0.989602	Slc37a2	Mus musculus solute carrier family 37 (glycerol-3-phosphate transporter), member 2 (Slc37a2), transcript variant 2, mRNA [NM_020258]	56857
A_51_P496054	0.000201394	1.34092e-05	12.2876	up	1.75837	1.24864	1.66766	2.98761	-1.38294	-1.99257	-2.19007	-1.24864	Zcchc14	Mus musculus zinc finger, CCHC domain containing 14 (Zcchc14), mRNA [NM_080855]	142682
A_51_P390954	0.000255221	1.89791e-05	12.2861	up	2.33132	1.07531	1.60821	2.08559	-1.69508	-1.07531	-2.8469	-1.75809	Gm9961	Mus musculus predicted gene 9961 (Gm9961), long non-coding RNA [NR_033509]	791359
A_55_P1959421	0.00395974	0.000788138	12.2784	up	2.01926	4.37033	0.632695	2.40343	-0.632695	-1.37778	-1.54539	-1.49062		immunoglobulin kappa chain variable 6-29 [Source:MGI Symbol;Acc:MGI:4439616] [ENSMUST00000103379]
A_52_P357133	3.76939e-05	9.5023e-07	12.179	up	2.36664	1.36945	1.94389	2.27669	-1.39638	-1.36945	-2.20184	-1.50096	Selm	Mus musculus selenoprotein M (Selm), mRNA [NM_053267]	114679
A_52_P424840	0.000640906	6.95211e-05	12.1659	up	2.5889	0.912216	2.8449	3.4482	-1.06662	-0.912216	-1.25376	-1.39225	Mrc2	Mus musculus mannose receptor, C type 2 (Mrc2), mRNA [NM_008626]	17534
A_55_P1996941	0.0074737	0.00179295	12.1304	up	0.964754	4.87231	1.99181	1.24603	-0.964754	-1.72885	-1.48319	-1.1505	Ube2c	Mus musculus ubiquitin-conjugating enzyme E2C (Ube2c), mRNA [NM_026785]	68612
A_51_P346668	2.46524e-05	4.44091e-07	12.115	up	2.34709	1.39018	1.56677	2.16883	-1.39018	-1.76649	-2.04784	-1.71751	Irf5	Mus musculus interferon regulatory factor 5 (Irf5), transcript variant 2, mRNA [NM_012057]	27056
A_55_P2009375	0.00928832	0.00237166	12.0885	up	1.2443	4.85929	1.29695	0.909794	-0.909794	-1.64868	-1.80144	-1.71201	Cdk18	Mus musculus cyclin-dependent kinase 18 (Cdk18), mRNA [NM_008795]	18557
A_52_P363216	7.62877e-05	3.1029e-06	12.0785	up	2.46002	1.34528	1.68526	2.28446	-1.43482	-1.34528	-2.36884	-1.45351	Gcnt2	Mus musculus glucosaminyl (N-acetyl) transferase 2, I-branching enzyme (Gcnt2), transcript variant 3, mRNA [NM_133219]	14538
A_55_P1955279	2.09147e-05	3.07219e-07	12.0539	up	2.10772	2.08189	1.3236	1.72627	-1.3236	-1.96032	-2.11762	-1.72468	Specc1	Mus musculus sperm antigen with calponin homology and coiled-coil domains 1 (Specc1), transcript variant 1, mRNA [NM_001281818]	432572
A_55_P1954718	1.0229e-05	6.58013e-08	12.0308	up	1.55259	1.67808	1.80059	1.92524	-1.6858	-1.55259	-2.37408	-1.78568	Cyb561	Mus musculus cytochrome b-561 (Cyb561), mRNA [NM_007805]	13056
A_51_P206405	0.00524399	0.00112749	11.9845	up	2.64398	0.239086	1.81938	2.57371	-1.26706	-0.239086	-2.56283	-2.98727	Ptprz1	Mus musculus protein tyrosine phosphatase, receptor type Z, polypeptide 1 (Ptprz1), mRNA [NM_001081306]	19283
A_55_P2005552	4.34458e-05	1.24555e-06	11.9775	up	1.67884	1.34964	1.74074	2.1735	-1.34964	-1.51751	-2.02838	-2.49075	Arhgef10l	Mus musculus Rho guanine nucleotide exchange factor (GEF) 10-like (Arhgef10l), transcript variant 4, mRNA [NM_001290803]	72754
A_55_P2006008	4.41803e-05	1.2806e-06	11.9318	up	1.30863	2.21583	1.68908	1.77173	-1.30863	-1.66203	-2.48995	-1.86106	Serpinb1a	Mus musculus serine (or cysteine) peptidase inhibitor, clade B, member 1a (Serpinb1a), mRNA [NM_025429]	66222
A_51_P323518	0.000562999	5.79753e-05	11.9279	up	3.2362	1.29071	1.17755	2.22154	-1.47601	-1.4522	-2.27334	-1.17755	Cend1	Mus musculus cell cycle exit and neuronal differentiation 1 (Cend1), mRNA [NM_021316]	57754
A_55_P2033120	4.84788e-05	1.47947e-06	11.9165	up	2.53736	1.2618	1.96376	2.26625	-1.2618	-1.53145	-2.00427	-1.47285	Srxn1	Mus musculus sulfiredoxin 1 homolog (S. cerevisiae) (Srxn1), mRNA [NM_029688]	76650
A_51_P193336	9.74035e-06	5.24961e-08	11.9095	up	2.23045	2.13393	1.55658	1.58473	-1.84545	-1.61714	-1.77132	-1.55658	Nucb2	Mus musculus nucleobindin 2 (Nucb2), mRNA [NM_001130479]	53322
A_55_P2075393	0.00315518	0.000587086	11.8958	up	1.49108	4.1904	0.81528	2.26972	-0.81528	-1.50604	-1.65591	-1.54581	Igkv6-20	Mouse Ig kappa active mRNA from hybridoma 17-1A. chain, mRNA, partial cds. [M15046]	108024
A_55_P2039586	8.2825e-05	3.53871e-06	11.895	up	2.32733	1.26524	1.8915	2.21899	-1.26524	-1.52805	-2.43008	-1.36268	Adrbk2	Mus musculus 0 day neonate cerebellum cDNA, RIKEN full-length enriched library, clone:C230050J15 product:hypothetical Regulator of G Protein Signaling (RGS) domain containing protein, full insert sequence. [AK048763]	320129
A_51_P176086	0.000244823	1.77642e-05	11.883	up	1.27652	3.19033	1.49854	2.30111	-1.32648	-1.73862	-1.6752	-1.27652	Ffar2	Mus musculus free fatty acid receptor 2 (Ffar2), transcript variant 1, mRNA [NM_146187]	233079
A_55_P2173897	0.00394265	0.000783201	11.8498	up	2.10914	0.815575	0.849521	1.03509	-0.815575	-1.43753	-3.63785	-3.56689	Pla2g2d	Mus musculus phospholipase A2, group IID (Pla2g2d), mRNA [NM_011109]	18782
A_51_P484111	2.6008e-05	5.06526e-07	11.8294	up	2.12986	1.41418	2.10848	1.67704	-1.46826	-1.41418	-2.31269	-1.73256	Matn2	Mus musculus matrilin 2 (Matn2), mRNA [NM_016762]	17181
A_52_P266132	5.66547e-05	1.90599e-06	11.7968	up	2.27823	1.13779	2.08892	2.42511	-1.13779	-1.649	-1.80944	-1.71499	Fgl2	Mus musculus fibrinogen-like protein 2 (Fgl2), mRNA [NM_008013]	14190
A_55_P2276969	3.0026e-05	6.47293e-07	11.7672	up	1.68519	1.27745	1.99345	2.05747	-1.64217	-1.27745	-2.22651	-2.0671	C030034L19Rik	Mus musculus 2 days pregnant adult female oviduct cDNA, RIKEN full-length enriched library, clone:E230008H12 product:unclassifiable, full insert sequence. [AK053975]	320088
A_51_P430929	8.15312e-05	3.45865e-06	11.7233	up	2.63775	1.25349	2.18541	2.22144	-1.25349	-1.27912	-2.07865	-1.29584	Fam20a	Mus musculus family with sequence similarity 20, member A (Fam20a), mRNA [NM_153782]	208659
A_55_P1959606	0.0063931	0.00146422	11.6676	up	0.921181	4.54198	1.13766	1.56527	-0.921182	-1.66684	-1.76014	-1.66349	Tom1l1	Mus musculus target of myb1-like 1 (chicken) (Tom1l1), mRNA [NM_028011]	71943
A_52_P359965	1.982e-05	2.7357e-07	11.6494	up	1.93045	1.3983	1.88831	2.22208	-1.3983	-1.43436	-2.14845	-1.74848	Cpd	Mus musculus carboxypeptidase D (Cpd), mRNA [NM_007754]	12874
A_55_P1988368	0.00184063	0.000289181	11.6433	up	2.35954	3.3981	0.620557	1.84049	-0.620557	-1.47147	-1.57201	-2.28299	Upp1	Mus musculus uridine phosphorylase 1 (Upp1), transcript variant 1, mRNA [NM_009477]	22271
A_51_P330044	0.00492365	0.00103947	11.623	up	4.15912	0.426885	2.95057	3.24634	-0.78377	-0.879916	-1.28215	-0.426885	Cyp2j9	Mus musculus cytochrome P450, family 2, subfamily j, polypeptide 9 (Cyp2j9), mRNA [NM_028979]	74519
A_66_P132428	0.00263017	0.000464085	11.5952	up	1.69229	3.89007	0.684775	2.79376	-0.684775	-1.42259	-1.53675	-1.43679		immunoglobulin kappa variable 6-14 [Source:MGI Symbol;Acc:MGI:1330830] [ENSMUST00000103394]
A_55_P2019483	9.21105e-05	4.15938e-06	11.5949	up	1.8987	1.13249	1.81174	2.29502	-1.83552	-1.13249	-2.43233	-1.60337	Ndrg4	Mus musculus N-myc downstream regulated gene 4 (Ndrg4), transcript variant A, mRNA [NM_001195006]	234593
A_55_P2104988	0.000614631	6.56737e-05	11.5682	up	0.893564	3.31948	1.84633	2.18666	-0.893563	-1.62653	-1.73174	-1.63051	Asic1	Mus musculus acid-sensing (proton-gated) ion channel 1 (Asic1), transcript variant 2, mRNA [NM_001289791]	11419
A_52_P93467	0.000521708	5.21774e-05	11.5601	up	2.96923	1.0566	1.72226	2.73512	-2.19682	-1.26056	-1.12717	-1.0566	Sdc4	Mus musculus syndecan 4 (Sdc4), mRNA [NM_011521]	20971
A_55_P2113673	0.00025241	1.8679e-05	11.5251	up	2.97021	2.37385	1.18419	1.50059	-1.3523	-1.18419	-2.03612	-1.50536	Eml1	Mus musculus echinoderm microtubule associated protein like 1 (Eml1), transcript variant 1, mRNA [NM_001043335]	68519
A_55_P2063755	2.46524e-05	4.48853e-07	11.4474	up	1.53142	1.30496	1.58803	1.57783	-1.30496	-2.04043	-2.26226	-2.45789	Naip6	Mus musculus NLR family, apoptosis inhibitory protein 6 (Naip6), mRNA [NM_010871]	17952
A_66_P107671	0.000116076	5.98827e-06	11.4314	up	1.11458	2.42805	1.45419	2.34875	-1.11458	-1.84985	-1.97905	-1.77065	Fam217b	Mus musculus family with sequence similarity 217, member B (Fam217b), mRNA [NM_001081289]	71532
A_55_P2076048	0.00999165	0.0026097	11.3452	up	0.708889	4.78699	1.61628	1.28996	-1.69297	-1.53994	-0.708889	-1.6721	Nuf2	Mus musculus NUF2, NDC80 kinetochore complex component, homolog (S. cerevisiae) (Nuf2), mRNA [NM_023284]	66977
A_55_P1964672	0.00559633	0.00122925	11.3444	up	3.00386	0.555627	2.98683	4.57621	-0.748936	-0.555626	-0.759497	-0.829035	Krt28	Mus musculus keratin 28 (Krt28), mRNA [NM_027574]	70843
A_55_P2328787	0.000264906	2.0013e-05	11.2344	up	1.017	1.11983	1.55288	1.964	-1.95755	-2.64766	-1.017	-2.68345	6030451C04Rik	Mus musculus 7 days neonate cerebellum cDNA, RIKEN full-length enriched library, clone:A730040I02 product:unclassifiable, full insert sequence. [AK080477]	77115
A_51_P233101	0.00043787	4.10867e-05	11.175	up	1.58145	1.00521	1.48437	2.63036	-1.87683	-2.72547	-1.61992	-1.00521	Ltbp3	Mus musculus latent transforming growth factor beta binding protein 3 (Ltbp3), mRNA [NM_008520]	16998
A_55_P2027278	1.30806e-05	1.22574e-07	11.1032	up	1.95673	1.42748	1.49134	1.87349	-1.69083	-1.81635	-2.20791	-1.42748	Gas2l1	Mus musculus growth arrest-specific 2 like 1 (Gas2l1), transcript variant beta, mRNA [NM_144560]	78926
A_55_P2184449	4.69211e-05	1.40615e-06	11.0882	up	1.25574	1.32873	1.74126	2.10852	-1.25574	-2.15498	-1.76088	-2.27795	Gm10387	Mus musculus adult male olfactory brain cDNA, RIKEN full-length enriched library, clone:6430500J09 product:hypothetical protein, full insert sequence. [AK134871]	100038730
A_55_P1962937	0.00727793	0.00172967	11.0824	up	1.46423	4.20869	1.17231	0.724497	-0.724497	-1.17112	-2.25031	-2.16511	Trem2	Mus musculus triggering receptor expressed on myeloid cells 2 (Trem2), transcript variant 2, mRNA [NM_001272078]	83433
A_52_P472319	0.000185745	1.18546e-05	11.0464	up	2.70368	1.06072	2.09726	2.45962	-1.23273	-1.29247	-1.95482	-1.06072	Plxnd1	Mus musculus plexin D1 (Plxnd1), mRNA [NM_026376]	67784
A_55_P1972133	0.000189882	1.23157e-05	10.9947	up	2.59342	1.03208	2.17457	2.61919	-1.03208	-1.18813	-1.86112	-1.33438	Ly6g5b	Mus musculus lymphocyte antigen 6 complex, locus G5B (Ly6g5b), mRNA [NM_148939]	266614
A_55_P1991851	0.000589275	6.16959e-05	10.9544	up	2.68236	1.20185	1.12576	1.45574	-2.0204	-1.398	-1.12576	-2.8039	Speg	Mus musculus SPEG complex locus (Speg), transcript variant 2, mRNA [NM_001085370]	11790
A_55_P2160676	2.2014e-05	3.41207e-07	10.9538	up	2.02727	1.30312	2.039	1.88596	-1.30312	-1.62469	-2.11614	-1.51413	Ret	Mus musculus ret proto-oncogene (Ret), transcript variant 4, mRNA [NM_001080780]	19713
A_55_P2137736	0.00013303	7.28406e-06	10.9291	up	2.80098	1.19321	1.68304	2.13128	-1.39097	-1.19321	-1.98936	-1.41835	Srgap3	Mus musculus SLIT-ROBO Rho GTPase activating protein 3 (Srgap3), mRNA [NM_080448]	259302
A_52_P302496	0.000309004	2.50506e-05	10.9178	up	2.90067	0.988068	2.1499	2.53193	-1.10201	-0.988068	-1.84511	-1.28868	Fah	Mus musculus fumarylacetoacetate hydrolase (Fah), mRNA [NM_010176]	14085
A_51_P114462	0.000137332	7.5961e-06	10.8804	up	2.09768	1.05012	1.87654	1.60511	-1.05012	-2.54955	-1.89286	-1.65265	Ccl17	Mus musculus chemokine (C-C motif) ligand 17 (Ccl17), mRNA [NM_011332]	20295
A_51_P358354	0.000367738	3.2233e-05	10.8371	up	2.25671	2.85747	0.873075	2.35052	-0.873076	-1.614	-1.7585	-1.16829	Jam3	Mus musculus junction adhesion molecule 3 (Jam3), mRNA [NM_023277]	83964
A_52_P354390	0.000239205	1.71929e-05	10.8304	up	1.53273	1.10974	2.29251	2.09973	-1.10974	-1.42204	-2.64741	-1.53413	Snrpn	Mus musculus small nuclear ribonucleoprotein N (Snrpn), transcript variant 1, mRNA [NM_013670]	20646
A_51_P451151	0.00950216	0.00244745	10.8054	up	0.855849	4.77671	1.90036	1.21648	-0.855849	-1.80603	-1.33968	-0.983749	Ube2c	Mus musculus ubiquitin-conjugating enzyme E2C (Ube2c), mRNA [NM_026785]	68612
A_55_P2084965	8.13025e-05	3.43248e-06	10.7962	up	2.29297	1.4622	1.14405	2.24612	-2.01184	-1.62266	-1.14405	-1.80593	Klk13	Mus musculus kallikrein related-peptidase 13 (Klk13), mRNA [NM_001039042]	626834
A_55_P1984119	0.00138851	0.000198891	10.7953	up	3.53421	1.79125	0.876161	2.31476	-1.24448	-1.03594	-0.876161	-2.05636	Gfra4	Mus musculus glial cell line derived neurotrophic factor family receptor alpha 4 (Gfra4), transcript variant 4, mRNA [NM_001271002]	14588
A_51_P485161	0.000467661	4.48888e-05	10.7588	up	1.59614	0.907747	2.12968	2.88442	-0.907747	-1.45885	-2.1671	-1.65807	Cplx2	Mus musculus complexin 2 (Cplx2), mRNA [NM_009946]	12890
A_55_P2151096	0.00157352	0.000235653	10.7279	up	3.44289	1.61121	0.776447	2.11652	-0.776447	-1.14483	-1.83923	-1.98561	Jakmip2	Mus musculus janus kinase and microtubule interacting protein 2 (Jakmip2), mRNA [NM_001163637]	76217
A_51_P485405	9.27493e-05	4.22815e-06	10.7158	up	1.09961	2.19053	2.25271	1.3839	-1.09961	-1.84374	-1.95113	-1.86545	Gtsf1	Mus musculus gametocyte specific factor 1 (Gtsf1), mRNA [NM_028797]	74174
A_55_P2016526	0.000238874	1.71631e-05	10.7119	up	2.58144	0.983653	1.93823	2.52743	-0.983653	-1.26947	-1.99752	-1.40319	Lrrc49	Mus musculus leucine rich repeat containing 49 (Lrrc49), transcript variant 2, mRNA [NM_145616]	102747
A_55_P2209053	0.000281967	2.19804e-05	10.685	up	1.91987	1.57759	0.852843	2.12796	-1.85371	-0.852843	-2.49319	-1.99205	2900001G08Rik	Mus musculus adult male hippocampus cDNA, RIKEN full-length enriched library, clone:2900001G08 product:unclassifiable, full insert sequence. [AK013461]	76950
A_52_P559566	0.00733986	0.00174941	10.6717	up	1.19155	4.73265	1.56282	1.19585	-1.19155	-1.21276	-1.38073	-1.19493		immunoglobulin heavy variable 1-56 [Source:MGI Symbol;Acc:MGI:4439715] [ENSMUST00000103527]
A_55_P1958537	0.000145847	8.28137e-06	10.639	up	2.73199	1.84419	1.14243	1.70797	-1.28828	-1.84362	-1.94429	-1.14243	Map6	Mus musculus microtubule-associated protein 6 (Map6), transcript variant 3, mRNA [NM_001043355]	17760
A_55_P2161337	0.000287566	2.25698e-05	10.6262	up	2.79702	0.892457	1.87068	2.1132	-0.892457	-1.58788	-1.78249	-1.70201	Pkib	protein kinase inhibitor beta, cAMP dependent, testis specific [Source:MGI Symbol;Acc:MGI:101937] [ENSMUST00000177299]	18768
A_55_P2026487	0.0023615	0.000402147	10.613	up	1.76651	0.795929	1.8931	3.75982	-0.97409	-1.73829	-1.90736	-0.795929	Stab2	stabilin 2 [Source:MGI Symbol;Acc:MGI:2178743] [ENSMUST00000099390]	192188
A_52_P536494	0.000791679	9.31131e-05	10.6125	up	2.29114	0.858447	1.4058	2.75355	-2.48941	-1.46892	-1.50504	-0.858447	Mycn	Mus musculus v-myc myelocytomatosis viral related oncogene, neuroblastoma derived (avian) (Mycn), mRNA [NM_008709]	18109
A_55_P2324425	3.92462e-05	1.03172e-06	10.6031	up	1.86594	1.35433	1.78287	2.06152	-1.35771	-1.48932	-2.35962	-1.35433	5830403F22Rik	Mus musculus adult male thymus cDNA, RIKEN full-length enriched library, clone:5830403F22 product:unclassifiable, full insert sequence. [AK017891]	74743
A_55_P2068673	0.000962383	0.000120941	10.5984	up	2.64167	0.959414	1.87378	1.44381	-1.06939	-0.959414	-2.86207	-1.81353	Stmn2	Mus musculus stathmin-like 2 (Stmn2), mRNA [NM_025285]	20257
A_51_P117115	2.26349e-05	3.68028e-07	10.5643	up	1.37183	1.40572	1.9929	1.97643	-1.56935	-1.37183	-2.17726	-1.73916	Olfr53	Mus musculus olfactory receptor 53 (Olfr53), mRNA [NM_146960]	258962
A_55_P2063146	0.00995944	0.002598	10.4502	up	0.785409	4.68592	1.73962	1.11829	-1.28092	-1.72109	-1.42519	-0.785409
A_55_P1997604	0.000496234	4.85865e-05	10.4468	up	1.75148	3.1529	1.06938	1.40476	-1.90435	-1.70828	-1.06938	-1.47945	Pla2g4a	Mus musculus phospholipase A2, group IVA (cytosolic, calcium-dependent) (Pla2g4a), mRNA [NM_008869]	18783
A_52_P110070	0.000120809	6.39766e-06	10.4167	up	2.69938	1.12993	1.93695	2.26168	-1.12993	-1.24208	-1.83632	-1.28707	5730416F02Rik	Mus musculus RIKEN cDNA 5730416F02 gene (5730416F02Rik), non-coding RNA [NR_033596]	70550
A_55_P2105403	0.000772313	9.01309e-05	10.4077	up	3.1127	0.768775	1.7564	2.36157	-0.768775	-1.47746	-1.67242	-1.60023	Nrxn3	Mus musculus neurexin III (Nrxn3), transcript variant 1, mRNA [NM_001198587]	18191
A_52_P64687	9.56461e-05	4.42956e-06	10.3414	up	1.83281	1.03053	1.73857	2.05309	-1.03053	-2.00326	-2.2435	-1.54912	Camk2n1	Mus musculus calcium/calmodulin-dependent protein kinase II inhibitor 1 (Camk2n1), mRNA [NM_025451]	66259
A_52_P596008	5.10181e-05	1.60922e-06	10.1391	up	1.95845	1.12506	1.33508	1.7968	-1.12506	-2.11075	-1.93516	-1.98108	Zeb2	Mus musculus zinc finger E-box binding homeobox 2 (Zeb2), transcript variant 2, mRNA [NM_015753]	24136
A_51_P271503	0.000187608	1.20397e-05	10.1162	up	2.3374	1.09103	2.15008	2.03326	-1.09103	-1.12298	-2.27787	-1.25074	Il1r1	Mus musculus interleukin 1 receptor, type I (Il1r1), transcript variant 1, mRNA [NM_008362]	16177
A_51_P255657	0.000819815	9.78213e-05	10.0963	up	3.02163	0.871373	1.96624	2.98636	-0.953071	-0.871373	-1.61418	-1.05878	2210011C24Rik	Mus musculus RIKEN cDNA 2210011C24 gene (2210011C24Rik), mRNA [NM_001291292]	70134
A_55_P2142439	0.00115129	0.000154973	10.0422	up	2.82706	0.546424	2.32656	2.40808	-0.546424	-1.55687	-1.78247	-1.31811	Echdc2	Mus musculus enoyl Coenzyme A hydratase domain containing 2 (Echdc2), transcript variant 1, mRNA [NM_026728]	52430
A_55_P2072586	0.00153204	0.000227682	10.0079	up	1.74683	0.98543	1.52778	2.52341	-0.985429	-1.21935	-3.16477	-1.13925	Socs2	suppressor of cytokine signaling 2 [Source:MGI Symbol;Acc:MGI:1201787] [ENSMUST00000139210]	216233
A_55_P2027022	6.73164e-05	2.53172e-06	10.0047	up	1.74675	1.03561	1.71554	1.62713	-1.03561	-1.79391	-2.18905	-2.14683	Prdm1	Mus musculus PR domain containing 1, with ZNF domain (Prdm1), mRNA [NM_007548]	12142
A_66_P120567	0.00656175	0.00151227	9.92763	up	0.881332	4.06634	1.25116	0.896891	-0.881332	-1.41267	-2.13358	-1.7225	Anxa1	Mus musculus annexin A1 (Anxa1), mRNA [NM_010730]	16952
A_51_P158044	0.00138945	0.000199101	9.87777	up	0.978109	3.32962	1.07027	1.43221	-0.978109	-1.71848	-1.88333	-1.82661	Wipi1	WD repeat domain, phosphoinositide interacting 1 [Source:MGI Symbol;Acc:MGI:1261864] [ENSMUST00000047186]	52639
A_55_P2023176	0.00141353	0.000203912	9.86757	up	1.10919	0.599669	1.41852	1.79086	-1.96241	-0.599669	-2.90623	-2.82423
A_55_P2118081	0.00346842	0.000665047	9.8249	up	3.56204	0.626306	1.27242	2.84263	-0.626306	-1.36198	-1.48743	-1.40665	Gm12171	Mus musculus predicted gene 12171 (Gm12171), mRNA [NM_001163353]	675689
A_55_P2054680	0.000221221	1.53981e-05	9.7976	up	2.30035	0.839314	1.91555	2.31865	-0.839314	-1.54156	-1.74373	-1.67126	Olfr688	Mus musculus olfactory receptor 688 (Olfr688), mRNA [NM_001011533]	259161
A_51_P257934	0.000752696	8.69278e-05	9.73648	up	0.863306	3.14525	2.08243	1.82447	-0.863306	-1.59138	-1.76668	-0.996766	Tnfsf13b	Mus musculus tumor necrosis factor (ligand) superfamily, member 13b (Tnfsf13b), mRNA [NM_033622]	24099
A_55_P2131920	0.00209248	0.000343128	9.72624	up	3.27588	0.827905	1.01332	2.65489	-0.827905	-1.56663	-1.71935	-1.24165	Prrx1	Mus musculus paired related homeobox 1 (Prrx1), transcript variant 2, mRNA [NM_175686]	18933
A_52_P148514	6.97089e-05	2.67757e-06	9.7116	up	1.73597	2.21272	1.23901	1.14255	-1.94268	-1.96992	-1.73344	-1.14255	Hpse	Mus musculus heparanase (Hpse), mRNA [NM_152803]	15442
A_51_P414637	0.00259768	0.000456445	9.64235	up	0.689127	3.71651	1.59162	2.11388	-0.689127	-1.3644	-1.52508	-1.38779	Col5a1	Mus musculus collagen, type V, alpha 1 (Col5a1), mRNA [NM_015734]	12831
A_51_P413866	0.000171306	1.0586e-05	9.60725	up	1.25417	1.82513	1.25807	2.37104	-1.25417	-1.33073	-1.36998	-2.39321	Cfb	Mus musculus complement factor B (Cfb), transcript variant 1, mRNA [NM_008198]	14962
A_55_P2003973	0.00237326	0.000404678	9.5594	up	1.74768	0.552451	1.93403	3.07565	-1.89119	-2.25416	-1.02007	-0.552451
A_55_P2039566	0.000114955	5.90133e-06	9.55232	up	2.48038	1.06165	1.9859	2.34476	-1.14645	-1.06165	-1.6837	-1.25893	Arhgap23	Mus musculus Rho GTPase activating protein 23 (Arhgap23), mRNA [NM_021493]	58996
A_55_P2173968	0.00592547	0.00132376	9.49134	up	0.785418	4.36484	1.75377	1.68827	-1.12861	-1.31727	-1.16285	-0.785418	Ctdspl	Mus musculus CTD (carboxy-terminal domain, RNA polymerase II, polypeptide A) small phosphatase-like (Ctdspl), mRNA [NM_133710]	69274
A_66_P121862	0.000196931	1.29026e-05	9.44655	up	2.03792	1.0155	1.12313	2.35872	-1.0155	-1.75598	-1.86826	-1.78414	1700001K23Rik	Mus musculus RIKEN cDNA 1700001K23 gene (1700001K23Rik), long non-coding RNA [NR_036590]	69319
A_52_P174915	0.00011934	6.24733e-06	9.42283	up	2.23579	0.989367	1.38198	1.99046	-0.989367	-1.69206	-1.87291	-1.7927	Gja1	Mus musculus gap junction protein, alpha 1 (Gja1), mRNA [NM_010288]	14609
A_51_P503654	3.90391e-05	1.01846e-06	9.41961	up	1.15761	2.08869	1.43307	1.87667	-1.15761	-1.55005	-1.76325	-1.91572	Tmem205	Mus musculus transmembrane protein 205 (Tmem205), transcript variant 2, mRNA [NM_178577]	235043
A_51_P369200	0.00830548	0.00205308	9.40645	up	1.02081	4.41192	1.56189	0.916876	-0.916876	-1.59258	-1.31313	-1.20052	Tpx2	Mus musculus TPX2, microtubule-associated protein homolog (Xenopus laevis) (Tpx2), transcript variant 2, mRNA [NM_028109]	72119
A_52_P596419	0.000196456	1.2848e-05	9.39709	up	0.924381	1.02902	1.61086	1.7102	-0.924381	-2.17746	-2.31554	-2.23701	5031414D18Rik	Mus musculus RIKEN cDNA 5031414D18 gene (5031414D18Rik), mRNA [NM_198642]	271221
A_52_P515094	0.000398996	3.61052e-05	9.37959	up	2.60151	0.869192	1.93622	2.2727	-0.869192	-1.08756	-1.99797	-1.28375	Tmem176a	Mus musculus transmembrane protein 176A (Tmem176a), transcript variant 1, mRNA [NM_025326]	66058
A_55_P2092826	0.00224529	0.000375703	9.33149	up	0.934764	3.34151	1.29857	1.0218	-0.934764	-1.40006	-2.25513	-1.70182	Anxa1	Mus musculus annexin A1 (Anxa1), mRNA [NM_010730]	16952
A_55_P1973683	0.00026056	1.95461e-05	9.32833	up	1.46104	0.866445	1.74787	1.8545	-1.68836	-1.86235	-2.53947	-0.866445	Morn4	Mus musculus MORN repeat containing 4 (Morn4), mRNA [NM_198108]	226123
A_51_P408703	7.13168e-05	2.8086e-06	9.31515	up	1.32771	1.24876	1.48789	2.03266	-1.89151	-2.3207	-1.24876	-1.32031	Rnf138rt1	Mus musculus ring finger protein 138, retrogene 1 (Rnf138rt1), mRNA [NM_028842]	74264
A_51_P442097	0.000245714	1.78644e-05	9.3143	up	2.17634	0.925727	2.28352	2.7697	-0.925727	-1.18804	-1.24618	-1.36255	Slc41a3	Mus musculus solute carrier family 41, member 3 (Slc41a3), transcript variant 1, mRNA [NM_027868]	71699
A_55_P2056493	0.000571066	5.91119e-05	9.2882	up	1.27141	3.15049	1.38677	1.26801	-1.31594	-1.26801	-1.83244	-1.36852	Tk1	thymidine kinase 1 [Source:MGI Symbol;Acc:MGI:98763] [ENSMUST00000153298]	21877
A_51_P324814	8.1595e-05	3.46864e-06	9.27	up	1.48255	1.1467	2.43782	2.07704	-1.76464	-1.45261	-1.34223	-1.1467	Krt18	Mus musculus keratin 18 (Krt18), mRNA [NM_010664]	16668
A_55_P2132532	0.00869658	0.00217653	9.19937	up	0.549524	3.90956	1.51519	1.55683	-0.549524	-0.773292	-2.47142	-1.48079		immunoglobulin kappa chain variable 15-103 [Source:MGI Symbol;Acc:MGI:96513] [ENSMUST00000103324]
A_55_P2053266	0.000119627	6.26842e-06	9.16851	up	2.08362	1.03258	2.154	2.44977	-1.03258	-1.12773	-1.70742	-1.19904	St6galnac6	Mus musculus ST6 (alpha-N-acetyl-neuraminyl-2,3-beta-galactosyl-1,3)-N-acetylgalactosaminide alpha-2,6-sialyltransferase 6 (St6galnac6), transcript variant 6, mRNA [NM_001289549]	50935
A_55_P1996963	0.000171422	1.06061e-05	9.14387	up	1.04003	1.06163	1.94466	1.74327	-1.04003	-1.85411	-2.44033	-1.64718	Mtcl1	Mus musculus microtubule crosslinking factor 1 (Mtcl1), transcript variant 1, mRNA [NM_001114098]	68617
A_55_P2018231	9.4783e-05	4.36147e-06	9.13514	up	1.9002	1.05567	1.12864	2.0222	-1.05567	-1.77457	-1.9492	-1.87955	Sgip1	SH3-domain GRB2-like (endophilin) interacting protein 1 [Source:MGI Symbol;Acc:MGI:1920344] [ENSMUST00000097948]	73094
A_51_P199135	8.49203e-06	3.29057e-08	9.11234	up	1.99293	1.38343	1.69477	1.49057	-1.38343	-1.5233	-1.5936	-1.68925	Cd83	Mus musculus CD83 antigen (Cd83), transcript variant 1, mRNA [NM_009856]	12522
A_55_P1997509	0.000527651	5.31326e-05	9.11082	up	2.71297	2.03896	0.792438	1.5144	-0.792438	-1.51723	-1.90522	-1.47667	Zbtb32	Mus musculus zinc finger and BTB domain containing 32 (Zbtb32), mRNA [NM_021397]	58206
A_55_P1998194	0.00243297	0.000418691	9.10307	up	0.536265	0.622564	1.59491	1.69936	-0.536265	-1.97437	-2.85552	-2.92617	Snrpn	Mus musculus small nuclear ribonucleoprotein N (Snrpn), transcript variant 3, mRNA [NM_001082962]	20646
A_52_P306351	0.000644584	7.00803e-05	9.0765	up	1.5118	1.16303	1.08394	2.30984	-1.13094	-1.65274	-1.08394	-2.79232	Asph	Mus musculus aspartate-beta-hydroxylase (Asph), transcript variant 4, mRNA [NM_001177850]	65973
A_51_P323521	0.000129516	6.99312e-06	9.0697	up	2.49914	1.00126	2.00162	2.08792	-1.00126	-1.14278	-1.65482	-1.33542	Snx21	Mus musculus sorting nexin family member 21 (Snx21), mRNA [NM_133924]	101113
A_55_P1973583	5.57402e-05	1.85636e-06	9.04675	up	2.25725	1.60878	1.19949	1.31975	-1.19949	-1.98549	-1.60624	-1.5331	Hpn	Mus musculus hepsin (Hpn), transcript variant 1, mRNA [NM_001110252]	15451
A_55_P2025721	0.00174576	0.000269789	9.03171	up	3.29832	1.53986	0.653725	2.20123	-0.653725	-1.37152	-1.53362	-1.44799	Adam3	Mus musculus a disintegrin and metallopeptidase domain 3 (cyritestin) (Adam3), mRNA [NM_009619]	11497
A_51_P186476	0.00416158	0.000838429	8.96324	up	1.47825	0.531343	0.806962	1.56484	-1.78425	-2.24148	-0.531343	-3.71761	Slc11a1	Mus musculus solute carrier family 11 (proton-coupled divalent metal ion transporters), member 1 (Slc11a1), mRNA [NM_013612]	18173
A_52_P257625	0.00254438	0.000443727	8.941	up	0.574642	3.18325	2.0749	1.58425	-0.574642	-2.17105	-1.39647	-1.08254	Esm1	Mus musculus endothelial cell-specific molecule 1 (Esm1), mRNA [NM_023612]	71690
A_55_P2017600	0.000633105	6.83372e-05	8.89358	up	2.58011	0.768874	2.02056	2.44088	-0.768874	-1.04901	-1.90594	-1.07682	Crmp1	Mus musculus collapsin response mediator protein 1 (Crmp1), transcript variant 1, mRNA [NM_001136058]	12933
A_55_P2039881	8.48549e-05	3.65767e-06	8.88825	up	2.20996	2.3362	1.13482	1.49334	-1.18713	-1.13482	-1.67687	-1.43444	2017-09-05	Mus musculus septin 5 (Sept5), mRNA [NM_213614]	18951
A_55_P1979650	0.00270456	0.000480636	8.87392	up	0.977493	3.61874	1.30895	1.12963	-0.977493	-1.44199	-1.41931	-1.72468	S100a1	Mus musculus S100 calcium binding protein A1 (S100a1), mRNA [NM_011309]	20193
A_52_P299771	5.6932e-05	1.91912e-06	8.85125	up	2.28782	1.0881	2.06251	2.098	-1.0881	-1.28812	-1.50055	-1.17033	Bcl2a1c	Mus musculus B cell leukemia/lymphoma 2 related protein A1c (Bcl2a1c), mRNA [NM_007535]	12046
A_66_P111660	0.00866796	0.00216694	8.84506	up	1.1726	4.08573	0.842613	0.827944	-1.68849	-1.82515	-1.30901	-0.827944	Mt1	Mus musculus metallothionein 1 (Mt1), mRNA [NM_013602]	17748
A_55_P1972192	4.21159e-05	1.17871e-06	8.8417	up	1.7648	1.18423	1.15832	1.69504	-1.15832	-2.0762	-1.96833	-1.57205	Phka1	Mus musculus phosphorylase kinase alpha 1 (Phka1), transcript variant 1, mRNA [NM_008832]	18679
A_55_P2060897	0.00511476	0.00109148	8.80882	up	0.576374	3.23126	0.932627	1.15089	-0.576374	-1.50763	-2.51837	-2.06227		immunoglobulin kappa constant [Source:MGI Symbol;Acc:MGI:96495] [ENSMUST00000103410]
A_55_P2083609	0.000535479	5.41649e-05	8.79904	up	1.84134	0.794921	2.223	2.43235	-0.794921	-1.10984	-2.11791	-1.23511	Dkk3	Mus musculus dickkopf homolog 3 (Xenopus laevis) (Dkk3), mRNA [NM_015814]	50781
A_52_P382676	0.0043223	0.000881755	8.78734	up	1.34204	3.74668	1.18651	0.764466	-0.764466	-1.52499	-1.6472	-1.56535		immunoglobulin heavy variable 6-6 [Source:MGI Symbol;Acc:MGI:4439619] [ENSMUST00000103489]
A_52_P605556	0.00030655	2.4774e-05	8.77342	up	1.85605	0.895666	2.07809	1.78297	-1.12968	-0.895666	-2.3433	-1.55113	Nxnl2	Mus musculus nucleoredoxin-like 2 (Nxnl2), mRNA [NM_029173]	75124
A_52_P494930	0.00106325	0.000139487	8.76062	up	1.36497	2.64516	0.79003	0.907113	-2.12838	-2.1218	-1.77665	-0.79003	Fnip2	Mus musculus folliculin interacting protein 2 (Fnip2), mRNA [NM_001162999]	329679
A_51_P234253	2.59714e-05	5.04497e-07	8.74551	up	1.59907	1.19406	1.68925	1.81259	-1.19406	-1.38106	-2.06746	-1.57663	Sdcbp2	Mus musculus syndecan binding protein (syntenin) 2 (Sdcbp2), mRNA [NM_145535]	228765
A_66_P119801	7.07341e-05	2.76268e-06	8.73783	up	1.51305	2.13938	1.14141	1.51946	-1.22978	-2.01445	-1.81016	-1.14141	Optn	Mus musculus optineurin (Optn), mRNA [NM_181848]	71648
A_55_P2052709	0.000184	1.17245e-05	8.73028	up	1.08734	0.966174	1.45318	1.72255	-1.99896	-1.7806	-2.52913	-0.966174	Crybg3	PREDICTED: Mus musculus beta-gamma crystallin domain containing 3 (Crybg3), transcript variant X1, mRNA [XM_006522095]	224273
A_55_P2003393	0.00151943	0.000224807	8.72068	up	2.32116	0.765909	2.31051	3.47503	-0.765909	-0.77124	-1.23863	-0.849382	LOC102637409	PREDICTED: Mus musculus uncharacterized LOC102637409 (LOC102637409), ncRNA [XR_378363]	102637409
A_52_P357611	1.21671e-05	1.00764e-07	8.71931	up	2.16945	1.37776	1.50375	1.77979	-1.416	-1.48572	-1.38661	-1.37776	Neu3	Mus musculus neuraminidase 3 (Neu3), mRNA [NM_016720]	50877
A_52_P309890	7.53844e-05	3.04707e-06	8.70883	up	1.92883	1.02065	1.2109	1.7924	-1.02065	-1.76566	-1.90197	-1.84886	Mcc	Mus musculus mutated in colorectal cancers (Mcc), transcript variant 1, mRNA [NM_001085373]	328949
A_66_P140699	0.00103195	0.00013376	8.69354	up	2.30257	0.543558	2.4778	2.60551	-0.543558	-1.24629	-1.42508	-1.33541	Gm6403	Mus musculus 12 days embryo male wolffian duct includes surrounding region cDNA, RIKEN full-length enriched library, clone:6720435J04 product:plexin 2, full insert sequence. [AK032775]	623172
A_55_P2250391	0.00153436	0.000228104	8.64054	up	1.64824	0.626263	2.34979	2.99923	-0.952289	-1.60031	-0.626263	-1.6421	Nbea	Mus musculus neurobeachin (Nbea), mRNA [NM_030595]	26422
A_55_P2098200	0.00109492	0.000145139	8.62924	up	2.6467	0.774865	1.57382	2.29434	-0.85114	-0.774865	-2.20095	-1.32025	Tpbg	Mus musculus trophoblast glycoprotein (Tpbg), transcript variant 1, mRNA [NM_011627]	21983
A_52_P92472	0.000397733	3.59203e-05	8.59841	up	1.97632	0.857804	2.25507	2.31036	-0.857804	-1.08753	-2.03254	-1.03884
A_55_P2051094	0.000280575	2.17865e-05	8.53723	up	2.56631	0.966697	1.87115	2.08518	-1.07108	-0.966697	-1.86212	-0.985843	Rorc	Mus musculus RAR-related orphan receptor gamma (Rorc), mRNA [NM_011281]	19885
A_51_P375146	0.0033371	0.000632854	8.51073	up	2.03534	1.53287	0.277087	2.09444	-0.277086	-1.93216	-1.5184	-2.68975	Cd36	Mus musculus CD36 antigen (Cd36), transcript variant 2, mRNA [NM_007643]	12491
A_55_P1974028	0.0037248	0.000729866	8.46852	up	1.61858	0.684137	2.3094	3.80477	-0.814309	-1.22342	-0.684137	-1.18968	Stab2	Mus musculus stabilin 2 (Stab2), mRNA [NM_138673]	192188
A_51_P384148	0.000988316	0.0001254	8.42399	up	0.712002	1.79082	2.41798	2.40107	-0.712002	-1.03072	-2.16591	-1.0675	Ryk	Mus musculus receptor-like tyrosine kinase (Ryk), transcript variant 1, mRNA [NM_013649]	20187
A_55_P2172999	4.79517e-05	1.4561e-06	8.41727	up	2.23741	1.07823	2.07358	1.95212	-1.27237	-1.07823	-1.35962	-1.24186	Ptpn13	Mus musculus protein tyrosine phosphatase, non-receptor type 13 (Ptpn13), mRNA [NM_011204]	19249
A_51_P423518	0.0037939	0.00074716	8.38258	up	0.621235	2.41611	1.88098	2.20145	-0.714816	-0.621236	-0.927686	-2.88607	Amph	Mus musculus amphiphysin (Amph), transcript variant 1, mRNA [NM_175007]	218038
A_51_P469285	0.000904623	0.000111437	8.36728	up	2.13926	0.748031	2.4973	2.12863	-0.974185	-0.748031	-2.13002	-0.893568	Nrp1	Mus musculus neuropilin 1 (Nrp1), mRNA [NM_008737]	18186
A_52_P532313	0.000366763	3.20366e-05	8.36688	up	1.76797	0.93347	1.17681	1.6913	-1.89196	-0.93347	-2.59036	-1.27342	Slc25a43	Mus musculus solute carrier family 25, member 43 (Slc25a43), transcript variant 1, mRNA [NM_001085497]	194744
A_55_P2080258	0.000367738	3.21773e-05	8.36649	up	2.23464	0.904688	1.53431	1.15528	-1.32012	-0.904688	-2.18301	-2.02176	Gm1971	Mus musculus 8 cells embryo 8 cells cDNA, RIKEN full-length enriched library, clone:E860006L24 product:hypothetical Retroviral nucleocapsid protein Gag containing protein, full insert sequence. [AK143472]	100038680
A_51_P227222	0.000245714	1.79311e-05	8.34461	up	1.84618	0.865702	1.5469	2.47521	-0.865702	-1.54189	-1.73162	-1.37017	Adamts2	Mus musculus a disintegrin-like and metallopeptidase (reprolysin type) with thrombospondin type 1 motif, 2 (Adamts2), transcript variant 1, mRNA [NM_175643]	216725
A_55_P2079619	6.22382e-05	2.22724e-06	8.3384	up	2.27427	1.09762	1.94864	1.93991	-1.09762	-1.11708	-1.62412	-1.13983	Rnf43	Mus musculus ring finger protein 43 (Rnf43), mRNA [NM_172448]	207742
A_55_P2035812	4.06757e-05	1.09815e-06	8.33196	up	1.41681	1.20267	1.90985	2.26009	-1.24726	-1.43357	-1.5617	-1.20267	Rnf208	Mus musculus ring finger protein 208 (Rnf208), mRNA [NM_176834]	68846
A_55_P2142451	0.0011391	0.000152955	8.32803	up	2.74835	0.600906	2.4126	2.48951	-0.600906	-1.10537	-1.42666	-0.847606	Echdc2	Mus musculus enoyl Coenzyme A hydratase domain containing 2 (Echdc2), transcript variant 1, mRNA [NM_026728]	52430
A_52_P642239	1.80223e-05	2.34151e-07	8.27798	up	1.73344	1.19114	1.72731	1.65971	-1.19114	-1.73658	-1.72056	-1.23724	Pik3ap1	Mus musculus phosphoinositide-3-kinase adaptor protein 1 (Pik3ap1), mRNA [NM_031376]	83490
A_55_P2008437	9.57982e-05	4.44494e-06	8.27473	up	2.46935	1.57115	1.4992	1.11246	-1.11246	-1.5079	-1.27582	-1.6465	Cdkn2a	Mus musculus cyclin-dependent kinase inhibitor 2A (Cdkn2a), transcript variant 1, mRNA [NM_009877]	12578
A_52_P557129	0.000579054	6.01858e-05	8.26763	up	1.51417	1.52953	0.844929	2.39813	-0.84493	-0.990448	-2.07188	-1.99588	Slc12a5	Mus musculus solute carrier family 12, member 5 (Slc12a5), mRNA [NM_020333]	57138
A_52_P353905	0.00520391	0.00111591	8.26244	up	2.71745	0.310025	2.61387	2.65408	-0.346628	-0.310025	-1.96137	-1.27282	Fam83a	Mus musculus family with sequence similarity 83, member A (Fam83a), mRNA [NM_173862]	239463
A_55_P2425801	0.00183755	0.000288396	8.25884	up	2.93389	0.491927	2.14371	2.44451	-0.933167	-0.491927	-1.53382	-1.21081	Fmn1	Mus musculus formin 1 (Fmn1), transcript variant 1, mRNA [NM_010230]	14260
A_55_P2136817	0.000261308	1.96221e-05	8.25008	up	2.18927	0.934009	1.81136	2.08991	-0.934009	-0.990349	-2.04799	-1.18075	Coro2b	Mus musculus coronin, actin binding protein, 2B (Coro2b), mRNA [NM_175484]	235431
A_55_P2106603	0.000617801	6.62158e-05	8.23905	up	2.13979	0.674788	2.15357	2.03067	-1.00423	-0.674788	-1.98222	-1.50985	Gm12349	PREDICTED: Mus musculus predicted gene 12349 (Gm12349), transcript variant X1, mRNA [XM_006542900]	100040491
A_55_P2015941	0.000115458	5.94469e-06	8.23254	up	1.84961	0.973334	2.11583	2.10031	-0.973334	-1.05703	-1.76924	-1.32667	2017-03-03	membrane-associated ring finger (C3HC4) 3 [Source:MGI Symbol;Acc:MGI:2443667] [ENSMUST00000035278]	320253
A_55_P2135706	9.07629e-05	4.06864e-06	8.13762	up	1.15029	1.00059	1.52442	2.01121	-1.00059	-1.71331	-1.88986	-1.80817	LOC102638234	PREDICTED: Mus musculus uncharacterized LOC102638234 (LOC102638234), transcript variant X6, ncRNA [XR_382416]	102638234
A_51_P201581	0.000367738	3.22422e-05	8.0887	up	1.49413	0.911832	1.77892	2.52113	-1.04381	-0.911832	-1.96895	-1.43303	Rln3	Mus musculus relaxin 3 (Rln3), mRNA [NM_173184]	212108
A_55_P2120189	0.0074737	0.00179304	8.08117	up	0.978594	3.88305	1.11004	0.81928	-0.81928	-1.57492	-1.73708	-1.13601	Gas2l3	Mus musculus growth arrest-specific 2 like 3 (Gas2l3), transcript variant 2, mRNA [NM_001079876]	237436
A_55_P2113071	0.000221104	1.53656e-05	8.07006	up	0.929289	0.998944	1.58399	1.83011	-0.929289	-1.61671	-2.35253	-1.80946	Ago4	Mus musculus argonaute RISC catalytic subunit 4 (Ago4), mRNA [NM_153177]	76850
A_55_P2052281	4.30609e-05	1.22579e-06	8.02758	up	1.39988	1.17297	1.9207	2.19059	-1.17492	-1.43828	-1.54953	-1.17297	Rnf208	Mus musculus ring finger protein 208 (Rnf208), mRNA [NM_176834]	68846
A_52_P452667	0.00188769	0.00029899	8.01376	up	2.17055	0.457102	1.74455	2.21452	-0.457102	-1.20372	-2.36687	-1.39551	Prom2	Mus musculus prominin 2 (Prom2), transcript variant 2, mRNA [NM_178047]	192212
A_55_P2114088	0.00131823	0.000185824	7.99679	up	1.96865	0.562167	1.89237	2.91514	-0.562167	-1.22441	-1.54885	-1.32393	Zfp385c	Mus musculus zinc finger protein 385C (Zfp385c), mRNA [NM_177790]	278304
A_55_P2025528	0.000138268	7.66888e-06	7.97529	up	1.76525	1.01405	1.9073	2.29592	-1.01405	-1.04868	-1.1143	-1.82261	Arhgap6	Mus musculus Rho GTPase activating protein 6 (Arhgap6), transcript variant 1, mRNA [NM_009707]	11856
A_55_P1979526	2.52166e-05	4.76513e-07	7.96545	up	1.44858	1.0989	1.25684	1.38653	-1.0989	-1.83426	-1.99657	-1.85445	Cdkn2b	Mus musculus cyclin-dependent kinase inhibitor 2B (p15, inhibits CDK4) (Cdkn2b), mRNA [NM_007670]	12579
A_52_P499028	8.09838e-05	3.40483e-06	7.95798	up	1.79508	0.973617	1.71321	1.99384	-0.973617	-1.37322	-1.88145	-1.26556	9130008F23Rik	Mus musculus RIKEN cDNA 9130008F23 gene (9130008F23Rik), mRNA [NM_027834]	71583
A_55_P2000027	0.00266099	0.000470466	7.95741	up	2.0405	0.372925	2.26615	1.85382	-0.372925	-1.03888	-2.3974	-1.62659	Spink2	Mus musculus serine peptidase inhibitor, Kazal type 2 (Spink2), transcript variant 2, mRNA [NM_183284]	69982
A_51_P108108	0.000194585	1.26947e-05	7.95511	up	2.25241	1.13119	1.15158	1.98096	-1.15278	-1.13119	-1.98803	-1.17939	Lrrc25	Mus musculus leucine rich repeat containing 25 (Lrrc25), mRNA [NM_153074]	211228
A_52_P28651	0.0013565	0.000192456	7.88283	up	2.88248	0.614913	1.97205	2.1836	-1.15259	-0.82502	-1.66929	-0.614913	Pvrl1	Mus musculus poliovirus receptor-related 1 (Pvrl1), mRNA [NM_021424]	58235
A_55_P2156697	0.00973837	0.00252504	7.88024	up	3.27378	0.430678	0.882406	2.3232	-1.9028	-0.430678	-2.15683	-0.512589	Il17a	Mus musculus interleukin 17A (Il17a), mRNA [NM_010552]	16171
A_51_P380005	0.000513767	5.10842e-05	7.8693	up	2.66869	1.76896	0.919533	1.14557	-0.919533	-1.7683	-1.20546	-1.5089	Galnt3	Mus musculus UDP-N-acetyl-alpha-D-galactosamine:polypeptide N-acetylgalactosaminyltransferase 3 (Galnt3), mRNA [NM_015736]	14425
A_55_P2058165	0.00183021	0.000286502	7.8369	up	1.21768	0.772368	1.57467	1.65675	-1.2676	-1.45335	-3.16634	-0.772368	Morn4	Mus musculus MORN repeat containing 4 (Morn4), mRNA [NM_198108]	226123
A_55_P2004532	0.0018088	0.000282142	7.80815	up	2.01234	0.384134	1.145	1.57116	-0.384134	-2.06957	-2.11935	-2.17423	Pianp	Mus musculus PILR alpha associated neural protein (Pianp), transcript variant 1, mRNA [NM_175696]	319352
A_55_P2025820	5.12592e-05	1.63053e-06	7.7696	up	1.82128	1.10679	1.51609	1.92611	-1.33492	-1.13127	-1.8881	-1.10679	Plcb4	Mus musculus adult female vagina cDNA, RIKEN full-length enriched library, clone:9930022F01 product:unclassifiable, full insert sequence. [AK036896]	18798
A_55_P2419495	0.00011982	6.29369e-06	7.76788	up	2.00109	0.905807	1.62391	1.80742	-0.905807	-1.30161	-1.91155	-1.37288	1110028F11Rik	Mus musculus cDNA clone IMAGE:576750. [BC096659]	68690
A_55_P2128511	0.000777444	9.09069e-05	7.76136	up	2.04455	0.62023	1.76642	2.65638	-0.62023	-1.33904	-1.30706	-1.47132	Ociad2	Mus musculus OCIA domain containing 2 (Ociad2), mRNA [NM_026950]	433904
A_51_P160439	2.31716e-05	3.88111e-07	7.74232	up	1.34701	1.21058	1.28493	1.48385	-1.21058	-1.59373	-2.15915	-1.52123	Crybg3	Mus musculus beta-gamma crystallin domain containing 3 (Crybg3), mRNA [NM_174848]	224273
A_66_P134542	0.00240358	0.00041195	7.73468	up	1.32747	3.31216	1.39505	0.755116	-1.48211	-0.755116	-1.57422	-1.20414	Anln	Mus musculus anillin, actin binding protein (Anln), mRNA [NM_028390]	68743
A_51_P487869	0.000195965	1.28096e-05	7.73175	up	2.00942	0.824828	2.03667	2.28114	-0.824828	-1.15953	-1.42074	-1.24602	Cyp4f16	Mus musculus cytochrome P450, family 4, subfamily f, polypeptide 16 (Cyp4f16), mRNA [NM_024442]	70101
A_55_P2053988	0.000856377	0.000103585	7.71892	up	2.66568	0.629685	1.84116	2.16602	-0.629685	-1.44372	-1.43016	-0.987487	Epas1	Mus musculus endothelial PAS domain protein 1 (Epas1), mRNA [NM_010137]	13819
A_55_P2107502	0.00589772	0.00131569	7.66458	up	2.35659	2.95295	0.63099	0.62124	-0.62124	-0.927174	-2.31935	-1.3233	Fat1	Mus musculus FAT tumor suppressor homolog 1 (Drosophila) (Fat1), mRNA [NM_001081286]	14107
A_55_P1966029	0.00041791	3.84936e-05	7.64517	up	1.55744	0.76821	2.34328	2.22751	-0.76821	-1.04735	-1.41254	-1.61366	A930033H14Rik	PREDICTED: Mus musculus RIKEN cDNA A930033H14 gene (A930033H14Rik), misc_RNA [XR_380545]	320700
A_55_P2037081	0.00708754	0.00166921	7.59037	up	3.65757	2.37392	0.292416	1.7727	-0.292416	-1.0105	-1.18515	-1.11201	2610305D13Rik	Mus musculus RIKEN cDNA 2610305D13 gene (2610305D13Rik), mRNA [NM_145078]	112422
A_51_P473940	0.000280684	2.18164e-05	7.56474	up	1.1718	0.877704	1.39217	1.33515	-0.877704	-1.72959	-2.61805	-1.67499	Slc22a15	Mus musculus solute carrier family 22 (organic anion/cation transporter), member 15 (Slc22a15), mRNA [NM_001039371]	242126
A_55_P2006494	0.00689172	0.00161272	7.53757	up	1.72841	1.45337	0.520945	0.762752	-0.520945	-3.64015	-1.30225	-1.72758	Apol10b	Mus musculus apolipoprotein L 10B (Apol10b), mRNA [NM_177820]	328561
A_52_P365342	0.000551077	5.64546e-05	7.53214	up	1.23197	0.703695	1.46495	2.11967	-0.703695	-1.4732	-2.18709	-1.76797	Lrrn2	Mus musculus leucine rich repeat protein 2, neuronal (Lrrn2), mRNA [NM_010732]	16980
A_55_P2179577	0.00657725	0.00151714	7.53033	up	2.71254	0.378526	0.459779	2.40686	-0.378526	-1.65762	-1.87121	-1.78578	Nmur1	Mus musculus neuromedin U receptor 1 (Nmur1), mRNA [NM_010341]	14767
A_52_P607195	0.0080176	0.00196171	7.52101	up	2.5883	0.282078	2.31373	3.78388	-0.282078	-1.00073	-0.855221	-0.537694	Atp13a5	Mus musculus ATPase type 13A5 (Atp13a5), transcript variant 1, mRNA [NM_175650]	268878
A_55_P2057268	0.00547694	0.00119512	7.50375	up	2.33054	0.410801	2.27762	3.67909	-0.677305	-0.784842	-1.05945	-0.410801	Magi1	Mus musculus membrane associated guanylate kinase, WW and PDZ domain containing 1 (Magi1), transcript variant 6, mRNA [NM_001286785]	14924
A_55_P1954955	0.00951655	0.00245364	7.4448	up	1.84204	-0.0277596	1.12908	2.42572	-1.54915	-2.28791	-2.40655	0.0277596	Fbxl13	Mus musculus F-box and leucine-rich repeat protein 13 (Fbxl13), transcript variant 1, mRNA [NM_001199632]	320118
A_55_P1985554	0.000164835	9.95232e-06	7.36321	up	0.921317	1.73839	2.11713	1.82703	-1.20047	-0.977759	-1.81793	-0.921317	B4galt4	Mus musculus UDP-Gal:betaGlcNAc beta 1,4-galactosyltransferase, polypeptide 4 (B4galt4), transcript variant 1, mRNA [NM_001285793]	56375
A_55_P2018417	0.000677602	7.52853e-05	7.35629	up	2.36769	0.669029	1.59969	2.04128	-0.669029	-1.0879	-1.8466	-1.2347	Osbpl3	Mus musculus oxysterol binding protein-like 3 (Osbpl3), transcript variant 2, mRNA [NM_001163645]	71720
A_51_P388325	0.000663559	7.32377e-05	7.34451	up	2.49933	0.842303	1.2574	1.1282	-0.842303	-1.82785	-1.25607	-1.85321	Clgn	Mus musculus calmegin (Clgn), mRNA [NM_009904]	12745
A_51_P261379	0.00244202	0.000420805	7.34121	up	0.806528	0.791203	0.731378	2.14731	-0.731379	-1.46511	-1.90413	-2.92703	Spats2	Mus musculus spermatogenesis associated, serine-rich 2 (Spats2), mRNA [NM_139140]	72572
A_55_P1988083	0.00106708	0.000140179	7.319	up	1.33307	3.04658	1.19838	1.01241	-1.01241	-1.42476	-1.40448	-1.05449	Prc1	Mus musculus protein regulator of cytokinesis 1 (Prc1), transcript variant 1, mRNA [NM_145150]	233406
A_55_P1983683	4.39111e-05	1.26565e-06	7.31891	up	1.14012	1.39596	2.10213	1.72228	-1.20407	-1.14012	-1.63721	-1.14463	Rgag4	Mus musculus retrotransposon gag domain containing 4 (Rgag4), mRNA [NM_001278534]	331474
A_52_P279687	0.000335246	2.80666e-05	7.31648	up	1.44754	1.21825	0.796426	0.992542	-1.68392	-2.41748	-2.13201	-0.796426	Lrp8	Mus musculus low density lipoprotein receptor-related protein 8, apolipoprotein e receptor (Lrp8), transcript variant 2, mRNA [NM_001080926]	16975
A_55_P2015485	0.000644584	7.00823e-05	7.31062	up	2.30397	0.83812	1.51642	2.71263	-0.981482	-0.889771	-0.83812	-1.39945	Ccdc19	Mus musculus coiled-coil domain containing 19 (Ccdc19), mRNA [NM_027972]	71870
A_51_P181565	0.00444849	0.000915498	7.29655	up	2.60633	0.524148	1.40699	3.28491	-1.25142	-0.616293	-1.25463	-0.524148	Hbegf	Mus musculus heparin-binding EGF-like growth factor (Hbegf), mRNA [NM_010415]	15200
A_55_P1985768	0.000848997	0.000102466	7.28141	up	2.75688	0.764497	1.9314	2.65531	-0.814903	-0.857213	-0.912169	-0.764497	Ttyh2	Mus musculus tweety homolog 2 (Drosophila) (Ttyh2), mRNA [NM_053273]	117160
A_51_P250058	0.000708743	8.03607e-05	7.26672	up	2.41495	0.670126	2.3475	2.38099	-0.884386	-0.670126	-1.22645	-0.850686	Epas1	Mus musculus endothelial PAS domain protein 1 (Epas1), mRNA [NM_010137]	13819
A_51_P405167	0.000117856	6.1277e-06	7.23935	up	2.19761	0.964248	1.7336	2.06085	-1.03336	-0.982328	-1.48719	-0.964248	Maf	Mus musculus avian musculoaponeurotic fibrosarcoma (v-maf) AS42 oncogene homolog (Maf), mRNA [NM_001025577]	17132
A_51_P253803	0.00849618	0.00211388	7.23361	up	0.980648	3.8911	1.46787	0.761979	-0.761979	-1.43303	-1.29037	-0.831884	Mki67	Mus musculus antigen identified by monoclonal antibody Ki 67 (Mki67), mRNA [NM_001081117]	17345
A_52_P489295	0.000377463	3.35448e-05	7.19394	up	0.873308	0.878331	1.42204	2.26153	-0.873308	-1.60408	-1.76873	-1.7058	Adamts1	Mus musculus a disintegrin-like and metallopeptidase (reprolysin type) with thrombospondin type 1 motif, 1 (Adamts1), mRNA [NM_009621]	11504
A_55_P1995205	0.00740442	0.0017693	7.17938	up	1.3765	4.04384	1.50385	0.851383	-0.851383	-0.892971	-0.975091	-0.880418	Top2a	Mus musculus topoisomerase (DNA) II alpha (Top2a), mRNA [NM_011623]	21973
A_55_P2060284	1.228e-05	1.034e-07	7.16996	up	1.44715	1.30185	1.24043	1.52863	-1.2552	-1.84059	-1.24043	-1.51358	Itpripl2	Mus musculus inositol 1,4,5-triphosphate receptor interacting protein-like 2 (Itpripl2), mRNA [NM_001033380]	319622
A_52_P448870	0.000288319	2.26507e-05	7.15607	up	1.4191	0.84075	2.09078	2.13441	-1.36093	-0.965539	-1.7044	-0.84075	Rab26	Mus musculus RAB26, member RAS oncogene family (Rab26), mRNA [NM_177375]	328778
A_55_P1957468	0.000116429	6.02057e-06	7.11005	up	1.71613	0.869353	1.71193	2.00852	-0.869353	-1.09604	-1.64301	-1.40509	She	Mus musculus src homology 2 domain-containing transforming protein E (She), mRNA [NM_172530]	214547
A_55_P2014315	5.96362e-05	2.07142e-06	7.10476	up	1.38262	1.00873	1.36886	1.69429	-1.34356	-1.48013	-2.02823	-1.00873	Crybg3	PREDICTED: Mus musculus beta-gamma crystallin domain containing 3 (Crybg3), transcript variant X1, mRNA [XM_006522095]	224273
A_51_P247694	0.00552826	0.00121002	7.05276	up	0.85963	3.70088	1.02594	1.43985	-0.85963	-1.25652	-1.05305	-1.07726	Gpr97	Mus musculus G protein-coupled receptor 97 (Gpr97), mRNA [NM_173036]	54672
A_52_P578634	0.000268866	2.0428e-05	7.02921	up	1.32903	1.23982	0.947365	1.44677	-0.947365	-1.34081	-1.46716	-2.53514	Cela1	Mus musculus chymotrypsin-like elastase family, member 1 (Cela1), mRNA [NM_033612]	109901
A_66_P116360	0.000705599	7.98967e-05	6.99944	up	1.20473	2.7563	1.18915	1.00204	-1.44735	-1.58848	-1.00204	-1.03887
A_55_P2121980	2.55513e-05	4.85982e-07	6.99455	up	1.72435	1.08251	1.67261	1.69608	-1.20042	-1.08251	-1.63851	-1.12795	Plcb4	Mus musculus phospholipase C, beta 4 (Plcb4), mRNA [NM_013829]	18798
A_52_P359958	0.000700778	7.90671e-05	6.98142	up	1.8072	0.598026	1.82775	1.44576	-1.39041	-0.598026	-1.36395	-2.18296	Osbpl6	Mus musculus oxysterol binding protein-like 6 (Osbpl6), transcript variant 1, mRNA [NM_145525]	99031
A_52_P27122	0.000114952	5.89828e-06	6.96043	up	1.03046	0.930157	1.61437	1.85519	-0.930158	-1.60861	-1.82248	-1.40529	Ago4	Mus musculus argonaute RISC catalytic subunit 4 (Ago4), mRNA [NM_153177]	76850
A_51_P406583	5.89547e-05	2.01418e-06	6.95551	up	2.03119	0.996443	1.58379	1.72379	-0.996443	-1.07625	-1.55849	-1.22623	Myo1e	Mus musculus myosin IE (Myo1e), mRNA [NM_181072]	71602
A_52_P663704	0.000818015	9.75154e-05	6.94479	up	2.73666	0.741593	1.82512	2.41175	-0.778965	-0.741593	-1.09243	-0.855605	Podnl1	Mus musculus podocan-like 1 (Podnl1), mRNA [NM_001013384]	244550
A_55_P2094524	0.000562702	5.79162e-05	6.9438	up	1.68589	2.05678	0.752437	0.981914	-1.64921	-1.24656	-2.05767	-0.752437	Gm14005	Mus musculus predicted gene 14005 (Gm14005), transcript variant 2, long non-coding RNA [NR_028590]	100043424
A_51_P344249	0.000348703	2.98851e-05	6.91107	up	1.78617	0.710917	1.28095	1.78408	-0.710917	-1.30861	-1.56448	-2.00951	Apbb1	Mus musculus amyloid beta (A4) precursor protein-binding, family B, member 1 (Apbb1), transcript variant 2, mRNA [NM_009685]	11785
A_55_P1958823	0.000249685	1.83193e-05	6.88853	up	2.04809	0.882709	1.50223	1.96505	-0.882709	-1.06911	-1.83363	-0.953262	Adam12	Mus musculus a disintegrin and metallopeptidase domain 12 (meltrin alpha) (Adam12), mRNA [NM_007400]	11489
A_55_P1972648	0.000126049	6.76771e-06	6.88259	up	1.89449	0.887355	1.41389	1.89518	-0.887355	-1.08527	-1.36627	-1.70201	Fam109b	Mus musculus family with sequence similarity 109, member B (Fam109b), mRNA [NM_177391]	338368
A_51_P279552	0.00022187	1.54606e-05	6.8562	up	1.80312	0.732241	1.94872	1.90978	-0.732242	-1.21474	-1.56133	-1.20746	Cav2	Mus musculus caveolin 2 (Cav2), transcript variant 1, mRNA [NM_016900]	12390
A_51_P465350	0.000904649	0.000111463	6.82937	up	0.671515	2.43043	1.38511	1.13137	-0.671515	-1.56654	-1.36919	-1.86132	Ly86	Mus musculus lymphocyte antigen 86 (Ly86), mRNA [NM_010745]	17084
A_66_P128293	0.000144058	8.14328e-06	6.79722	up	1.90487	0.849527	1.39327	1.89332	-0.849527	-1.11814	-1.40202	-1.64912	Fam109b	Mus musculus family with sequence similarity 109, member B (Fam109b), mRNA [NM_177391]	338368
A_51_P128696	0.000140607	7.85094e-06	6.79702	up	1.95142	0.907323	1.35566	1.93745	-0.907323	-1.07899	-1.69078	-1.23065	Slc16a8	Mus musculus solute carrier family 16 (monocarboxylic acid transporters), member 8 (Slc16a8), mRNA [NM_020516]	57274
A_55_P2004786	0.000198511	1.30464e-05	6.78394	up	2.0407	0.799756	1.40212	1.22887	-0.799756	-1.52573	-1.6672	-1.58437	Ccr1l1	Mus musculus chemokine (C-C motif) receptor 1-like 1 (Ccr1l1), mRNA [NM_007718]	12770
A_51_P106488	7.7007e-05	3.14835e-06	6.77889	up	2.30694	1.03062	1.58939	1.6523	-1.03062	-1.12685	-1.19931	-1.10817	Speg	Mus musculus SPEG complex locus (Speg), transcript variant 3, mRNA [NM_001085371]	11790
A_52_P326664	0.000811065	9.63583e-05	6.77568	up	0.698128	2.41415	0.977367	1.61079	-0.698128	-1.42384	-1.64615	-1.57291	Unc93a	Mus musculus unc-93 homolog A (C. elegans) (Unc93a), mRNA [NM_199252]	381058
A_55_P2006250	1.71933e-05	2.11983e-07	6.77519	up	1.29742	1.58231	1.13739	1.56853	-1.13739	-1.42129	-1.70965	-1.18706	Myo5a	Mus musculus myosin VA (Myo5a), mRNA [NM_010864]	17918
A_52_P17146	0.00065999	7.26432e-05	6.76657	up	0.879507	0.628777	1.47694	1.41156	-0.628777	-1.73058	-2.34117	-1.93638	Bmpr1a	Mus musculus bone morphogenetic protein receptor, type 1A (Bmpr1a), mRNA [NM_009758]	12166
A_55_P2003216	0.00950216	0.00244768	6.74646	up	2.97571	0.103199	1.88659	3.14757	-0.103199	-0.82205	-1.02001	-0.958199	Igsf5	Mus musculus immunoglobulin superfamily, member 5 (Igsf5), transcript variant 1, mRNA [NM_001177886]	72058
A_55_P2034032	0.000552647	5.66574e-05	6.74061	up	2.48866	0.735271	1.84522	2.34023	-0.735271	-0.863126	-0.904341	-1.09939	Il12rb1	Mus musculus interleukin 12 receptor, beta 1 (Il12rb1), mRNA [NM_008353]	16161
A_55_P2021266	0.000118338	6.15894e-06	6.71046	up	1.85343	1.76821	0.914968	1.05656	-0.914968	-1.49775	-1.31162	-1.66814	Hpse	Mus musculus heparanase (Hpse), mRNA [NM_152803]	15442
A_55_P2104363	0.000726824	8.31472e-05	6.70067	up	1.31862	0.75295	1.67849	1.04326	-0.75295	-1.37118	-2.57143	-1.48834	Cysltr1	Mus musculus cysteinyl leukotriene receptor 1 (Cysltr1), transcript variant 1, mRNA [NM_021476]	58861
A_55_P2140031	0.000393906	3.5445e-05	6.67926	up	2.00189	0.804871	1.39348	1.75297	-0.804871	-1.0614	-2.03819	-1.10106	Fam129b	Mus musculus family with sequence similarity 129, member B (Fam129b), mRNA [NM_146119]	227737
A_55_P1989981	0.000325717	2.68805e-05	6.6749	up	1.96804	0.841873	1.40265	1.72717	-0.841873	-1.05112	-2.03075	-1.09151	Fam129b	Mus musculus family with sequence similarity 129, member B (Fam129b), mRNA [NM_146119]	227737
A_55_P2084303	0.00126159	0.000174996	6.65626	up	1.6789	0.547928	1.87098	2.55601	-0.547929	-1.25813	-0.879156	-1.59981	Nid1	Mus musculus nidogen 1 (Nid1), mRNA [NM_010917]	18073
A_55_P2056496	0.000522324	5.23184e-05	6.64917	up	1.16969	2.48544	0.927042	1.05121	-0.927042	-1.41608	-1.69509	-1.26109	Tk1	Mus musculus thymidine kinase 1 (Tk1), transcript variant 1, mRNA [NM_009387]	21877
A_66_P119155	0.000699982	7.89418e-05	6.62552	up	1.78372	0.582564	1.19323	1.72983	-0.582564	-1.54162	-2.10012	-1.39848	Dusp3	Mus musculus dual specificity phosphatase 3 (vaccinia virus phosphatase VH1-related) (Dusp3), mRNA [NM_028207]	72349
A_55_P2090330	0.000153117	8.9462e-06	6.62012	up	1.81622	0.848009	1.93148	2.02	-0.881669	-0.848009	-1.43698	-1.12505	Kcnmb4	Mus musculus potassium large conductance calcium-activated channel, subfamily M, beta member 4 (Kcnmb4), mRNA [NM_021452]	58802
A_55_P2086770	1.23529e-05	1.0644e-07	6.61518	up	1.4094	1.11655	1.67689	1.54882	-1.28235	-1.11655	-1.23471	-1.51787	Uevld	Mus musculus UEV and lactate/malate dehyrogenase domains (Uevld), mRNA [NM_001040695]	54122
A_55_P1959425	6.38923e-05	2.30909e-06	6.58589	up	1.78497	1.68622	0.92912	1.53148	-0.92912	-1.07396	-1.64173	-1.30091	Slc16a3	Mus musculus solute carrier family 16 (monocarboxylic acid transporters), member 3 (Slc16a3), mRNA [NM_030696]	80879
A_55_P1990383	0.000287166	2.25238e-05	6.58245	up	0.980827	0.918339	1.6936	1.9427	-1.05189	-1.39723	-1.97157	-0.918339	Car5b	Mus musculus carbonic anhydrase 5b, mitochondrial (Car5b), mRNA [NM_181315]	56078
A_55_P1974407	0.00450629	0.000930589	6.56563	up	1.6363	0.53549	0.75785	2.9585	-1.62754	-1.10581	-0.53549	-1.70277	Cdk14	Mus musculus cyclin-dependent kinase 14 (Cdk14), mRNA [NM_011074]	18647
A_55_P1973770	0.000613415	6.54486e-05	6.56411	up	0.710114	0.910131	2.00838	2.0672	-0.710114	-1.45727	-1.54934	-1.44585	Unc5b	Mus musculus unc-5 homolog B (C. elegans) (Unc5b), mRNA [NM_029770]	107449
A_55_P2067505	6.84565e-05	2.59827e-06	6.56303	up	1.82147	1.67723	0.894304	1.47362	-0.894304	-1.22622	-1.61008	-1.26021	Slc16a3	Mus musculus solute carrier family 16 (monocarboxylic acid transporters), member 3 (Slc16a3), mRNA [NM_030696]	80879
A_55_P2179314	0.000811224	9.63976e-05	6.55946	up	1.68289	0.484397	1.61445	1.53244	-1.34152	-1.80063	-1.91358	-0.484397	Macrod2	Mus musculus MACRO domain containing 2 (Macrod2), transcript variant 2, mRNA [NM_028387]	72899
A_55_P2151822	0.000313137	2.55363e-05	6.55858	up	2.10115	0.82811	1.59812	2.00272	-0.82811	-0.939627	-1.68564	-0.870059	Plxnd1	Mus musculus plexin D1 (Plxnd1), mRNA [NM_026376]	67784
A_51_P438967	0.000642429	6.97992e-05	6.50674	up	0.903739	1.46348	2.82221	1.61027	-0.925121	-1.17548	-1.0037	-0.903739	Gpnmb	Mus musculus glycoprotein (transmembrane) nmb (Gpnmb), mRNA [NM_053110]	93695
A_55_P2056639	0.00139943	0.000201205	6.49568	up	2.54728	0.737163	1.007	1.35183	-0.939767	-1.67614	-1.80158	-0.737163	Bcar1	Mus musculus breast cancer anti-estrogen resistance 1 (Bcar1), transcript variant 2, mRNA [NM_009954]	12927
A_51_P146970	0.00254438	0.000443723	6.48535	up	1.74249	0.607555	1.57084	1.46391	-0.607555	-0.878365	-2.74143	-1.1766	Dmrt2	Mus musculus doublesex and mab-3 related transcription factor 2 (Dmrt2), mRNA [NM_145831]	226049
A_55_P1975874	0.000427588	3.97862e-05	6.48272	up	1.1102	2.10628	0.760597	1.95139	-0.760597	-1.13789	-1.661	-1.29845	Bcl2l15	Mus musculus BCLl2-like 15 (Bcl2l15), transcript variant 1, mRNA [NM_001142959]	229672
A_55_P2170034	9.78784e-05	4.57848e-06	6.47431	up	1.4577	0.859834	1.86302	1.42584	-1.22226	-1.38329	-0.859834	-1.70714	Rgl1	Mus musculus ral guanine nucleotide dissociation stimulator,-like 1 (Rgl1), mRNA [NM_016846]	19731
A_55_P2006625	6.22367e-05	2.22561e-06	6.46619	up	1.7475	0.932132	2.00654	1.62061	-1.15581	-1.06871	-1.30823	-0.932132		Q5SUZ8_MOUSE (Q5SUZ8) Inducible T-cell co-stimulator, complete [TC1631718]
A_51_P287241	0.000539528	5.48262e-05	6.46591	up	1.96211	0.739229	1.84512	1.52828	-0.739229	-0.768107	-1.93517	-1.25417	1700012B07Rik	Mus musculus RIKEN cDNA 1700012B07 gene (1700012B07Rik), transcript variant 2, mRNA [NM_027038]	69324
A_66_P103398	5.96362e-05	2.07261e-06	6.45446	up	1.06462	2.12136	1.32637	1.41951	-1.38166	-1.06462	-1.30653	-1.07652	Ogfrl1	Mus musculus opioid growth factor receptor-like 1 (Ogfrl1), mRNA [NM_001081079]	70155
A_55_P1994942	0.000748244	8.62987e-05	6.44876	up	1.99148	0.714831	1.58062	2.10669	-0.827822	-0.714831	-1.91219	-0.907612	Rorc	Mus musculus RAR-related orphan receptor gamma (Rorc), mRNA [NM_011281]	19885
A_55_P1998947	0.00435242	0.000889114	6.44791	up	0.664132	3.10251	0.715529	1.65362	-0.664133	-1.42603	-1.03115	-1.49823	Trim16	Mus musculus tripartite motif-containing 16 (Trim16), mRNA [NM_053169]	94092
A_51_P479818	0.000681579	7.58652e-05	6.42742	up	0.770629	2.17007	0.790969	1.13012	-1.55076	-1.62805	-1.92573	-0.770629	Lonrf3	Mus musculus LON peptidase N-terminal domain and ring finger 3 (Lonrf3), mRNA [NM_028894]	74365
A_55_P2121985	4.54384e-05	1.3326e-06	6.42543	up	1.70823	0.997643	1.614	1.653	-1.075	-1.05702	-1.63263	-0.997643	Plcb4	Mus musculus phospholipase C, beta 4 (Plcb4), mRNA [NM_013829]	18798
A_55_P1980796	0.000239736	1.72615e-05	6.4244	up	1.56097	0.717055	1.66582	1.94705	-0.717055	-1.16859	-1.66837	-1.28934	Il2ra	Mus musculus interleukin 2 receptor, alpha chain (Il2ra), mRNA [NM_008367]	16184
A_51_P196844	0.00114409	0.000153772	6.41646	up	2.33112	0.561768	1.46739	1.97544	-0.561768	-0.976441	-1.75206	-1.10113	Osbpl3	Mus musculus oxysterol binding protein-like 3 (Osbpl3), transcript variant 1, mRNA [NM_027881]	71720
A_51_P405089	1.06494e-05	7.06155e-08	6.41611	up	1.33089	1.18437	1.24134	1.40126	-1.25411	-1.73591	-1.39455	-1.18437	Lpcat1	lysophosphatidylcholine acyltransferase 1 [Source:MGI Symbol;Acc:MGI:2384812] [ENSMUST00000022099]	210992
A_55_P2115166	0.000306558	2.47824e-05	6.40797	up	1.28341	0.832796	1.57302	1.68322	-0.832796	-0.983451	-2.13078	-1.4	AI661453	Mus musculus expressed sequence AI661453 (AI661453), mRNA [NM_145489]	224833
A_55_P1998421	1.9906e-05	2.83328e-07	6.40778	up	1.76761	1.08238	1.23865	1.50021	-1.22483	-1.36223	-1.46099	-1.08238
A_55_P2151762	9.37206e-05	4.28667e-06	6.40695	up	2.14574	0.950289	1.59155	1.98238	-1.02122	-0.950289	-1.05297	-1.02411	Atg7	Mus musculus autophagy related 7 (Atg7), transcript variant 1, mRNA [NM_001253717]	74244
A_55_P2182675	6.78783e-05	2.56469e-06	6.40269	up	1.90086	1.40343	1.1543	0.983698	-0.983698	-1.22311	-1.6689	-1.39671	Fut7	Mus musculus fucosyltransferase 7 (Fut7), transcript variant 1, mRNA [NM_013524]	14347
A_66_P105422	8.01364e-05	3.34062e-06	6.38066	up	0.928283	1.55733	1.23971	1.11867	-1.28024	-1.79121	-1.8511	-0.928283	Lonrf3	Mus musculus LON peptidase N-terminal domain and ring finger 3 (Lonrf3), mRNA [NM_028894]	74365
A_55_P2118537	0.000120084	6.33532e-06	6.3764	up	1.2054	1.0054	0.882008	1.04805	-0.882008	-1.59936	-2.12047	-1.94827
A_51_P513568	4.13644e-05	1.14024e-06	6.3684	up	1.92247	1.01557	1.28562	1.34179	-1.01557	-1.2427	-1.37167	-1.48833	Stx11	Mus musculus syntaxin 11 (Stx11), transcript variant 1, mRNA [NM_029075]	74732
A_55_P2063251	0.00116542	0.000157554	6.35947	up	1.83102	0.622949	0.938809	1.70288	-0.622949	-1.52242	-2.28416	-1.15044	Dusp3	Mus musculus dual specificity phosphatase 3 (vaccinia virus phosphatase VH1-related) (Dusp3), mRNA [NM_028207]	72349
A_55_P2054643	0.00205469	0.000334442	6.34333	up	2.80565	0.574414	1.39528	1.21466	-0.574414	-1.30795	-1.43737	-1.35122	Nrxn3	Mus musculus neurexin III (Nrxn3), transcript variant 1, mRNA [NM_001198587]	18191
A_52_P81231	3.15155e-05	7.07624e-07	6.3338	up	1.23013	0.971143	1.48745	1.53264	-0.971143	-1.47661	-1.68408	-1.29908	Acpp	Mus musculus acid phosphatase, prostate (Acpp), transcript variant 2, mRNA [NM_019807]	56318
A_55_P1981664	0.00158167	0.000237381	6.32261	up	1.99214	0.448509	1.87312	2.1557	-0.448509	-0.840711	-1.78279	-1.10061	2017-09-08	Mus musculus septin 8 (Sept8), transcript variant 1, mRNA [NM_033144]	20362
A_52_P584293	3.18625e-05	7.18762e-07	6.31669	up	1.37635	1.00462	1.48816	1.57342	-1.22429	-1.00462	-1.73575	-1.22948	Atrnl1	Mus musculus attractin like 1 (Atrnl1), mRNA [NM_181415]	226255
A_55_P2413722	0.000570558	5.90427e-05	6.30557	up	0.739326	0.923598	1.36099	1.36031	-0.739326	-1.4763	-2.48711	-1.53954	C130090I23Rik	Mus musculus 16 days embryo head cDNA, RIKEN full-length enriched library, clone:C130090I23 product:unclassifiable, full insert sequence. [AK048632]	402771
A_55_P2116968	0.000199084	1.31294e-05	6.29789	up	1.14437	0.949162	1.00191	1.56568	-1.39832	-2.27321	-0.949162	-1.33766	Neb	nebulin [Source:MGI Symbol;Acc:MGI:97292] [ENSMUST00000028320]	17996
A_55_P1999648	2.1834e-05	3.37729e-07	6.29287	up	1.43171	1.23073	1.10331	1.04826	-1.47639	-1.7904	-1.48583	-1.04826	Plin2	Mus musculus perilipin 2 (Plin2), mRNA [NM_007408]	11520
A_51_P418725	0.000589162	6.16692e-05	6.27064	up	1.68552	0.64369	1.86889	2.09608	-0.64369	-1.00881	-1.70974	-0.938036	Plekhf1	Mus musculus pleckstrin homology domain containing, family F (with FYVE domain) member 1 (Plekhf1), mRNA [NM_024413]	72287
A_51_P107362	0.000384995	3.44477e-05	6.2653	up	1.80234	0.683377	1.72389	2.03049	-0.683377	-0.929634	-1.62469	-1.11175	Socs2	Mus musculus suppressor of cytokine signaling 2 (Socs2), transcript variant 1, mRNA [NM_007706]	216233
A_55_P2055597	0.00329495	0.000622189	6.23702	up	2.70676	0.751335	0.502887	1.52621	-0.502887	-1.47102	-1.51795	-1.58438	Enpp2	Mus musculus ectonucleotide pyrophosphatase/phosphodiesterase 2 (Enpp2), transcript variant 1, mRNA [NM_001136077]	18606
A_52_P211223	0.0014873	0.000218472	6.23174	up	1.06074	2.88842	1.16412	0.940974	-1.39906	-1.2114	-0.940974	-0.952857	Cdca2	Mus musculus cell division cycle associated 2 (Cdca2), transcript variant 2, mRNA [NM_175384]	108912
A_66_P120585	0.00101191	0.000129764	6.1974	up	1.56822	0.555823	1.95528	2.17856	-0.745353	-0.555823	-1.58961	-1.37798	4931440F15Rik	Mus musculus RIKEN cDNA 4931440F15 gene (4931440F15Rik), mRNA [NM_176829]	216622
A_51_P429212	0.000148632	8.51478e-06	6.18705	up	0.871606	1.68474	2.0776	1.46986	-0.912097	-1.13318	-1.49631	-0.871606	Npl	Mus musculus N-acetylneuraminate pyruvate lyase (Npl), mRNA [NM_028749]	74091
A_55_P1979092	0.00203768	0.000330597	6.17844	up	0.598043	0.54185	1.02314	1.34802	-0.541849	-2.339	-1.5117	-2.60537	Naip1	Mus musculus NLR family, apoptosis inhibitory protein 1 (Naip1), mRNA [NM_008670]	17940
A_51_P261164	0.000581457	6.04798e-05	6.175	up	2.12352	0.602951	1.38608	1.70763	-0.602952	-1.63996	-1.1301	-1.31256	F2rl2	Mus musculus coagulation factor II (thrombin) receptor-like 2 (F2rl2), mRNA [NM_010170]	14064
A_55_P2073825	0.00226475	0.000379551	6.16836	up	1.70107	0.538353	0.64957	1.69859	-1.08498	-2.16785	-2.12079	-0.538353	Ocm	Mus musculus oncomodulin (Ocm), mRNA [NM_033039]	18261
A_55_P1975430	0.000196456	1.28532e-05	6.16718	up	1.84547	0.814567	1.56856	2.17142	-1.01599	-0.814567	-1.30996	-0.95792	St3gal3	Mus musculus ST3 beta-galactoside alpha-2,3-sialyltransferase 3 (St3gal3), transcript variant 1, mRNA [NM_009176]	20441
A_51_P342877	0.00230068	0.000388208	6.1547	up	2.34391	0.52331	1.37069	2.62243	-1.41285	-0.818133	-0.872125	-0.52331	Scn1b	Mus musculus sodium channel, voltage-gated, type I, beta (Scn1b), mRNA [NM_011322]	20266
A_52_P356093	0.00587073	0.00130736	6.15117	up	3.34887	0.829001	0.835825	1.06889	-0.829001	-0.962586	-1.38251	-1.22675	B3galt2	Mus musculus UDP-Gal:betaGlcNAc beta 1,3-galactosyltransferase, polypeptide 2 (B3galt2), mRNA [NM_020025]	26878
A_52_P141338	0.000131208	7.13161e-06	6.12913	up	1.5476	0.886432	1.97248	1.99866	-0.886432	-0.898066	-1.32799	-0.945065	Acot10	Mus musculus acyl-CoA thioesterase 10 (Acot10), mRNA [NM_022816]	64833
A_51_P238383	0.000276808	2.1363e-05	6.11656	up	0.718605	1.74488	2.0608	1.86913	-0.718605	-1.00687	-1.38033	-0.951663	B4galt4	Mus musculus UDP-Gal:betaGlcNAc beta 1,4-galactosyltransferase, polypeptide 4 (B4galt4), transcript variant 2, mRNA [NM_019804]	56375
A_51_P103397	0.0068075	0.00158839	6.11493	up	0.758933	3.32716	0.866891	0.934337	-1.28242	-0.758933	-0.973694	-1.54698	Vwf	Mus musculus Von Willebrand factor homolog (Vwf), mRNA [NM_011708]	22371
A_55_P1991773	9.65411e-05	4.50126e-06	6.10869	up	1.89574	0.840206	1.8174	1.71732	-0.840206	-1.0985	-1.25642	-0.97767	Icos	Mus musculus inducible T cell co-stimulator (Icos), mRNA [NM_017480]	54167
A_51_P381558	0.000947068	0.000118297	6.08296	up	2.31605	0.617262	1.83079	2.17471	-0.617262	-0.724273	-1.39862	-0.740127	Rasa4	Mus musculus RAS p21 protein activator 4 (Rasa4), transcript variant 1, mRNA [NM_133914]	54153
A_55_P2306336	0.000175667	1.10025e-05	6.06685	up	1.13825	0.849312	1.80978	2.01499	-0.849312	-1.0935	-1.3241	-1.32456	Kcnmb4os2	PREDICTED: Mus musculus potassium large conductance calcium-activated channel, subfamily M, beta member 4, opposite strand 2 (Kcnmb4os2), transcript variant X2, ncRNA [XR_380814]	100504412
A_51_P291417	0.000518305	5.17058e-05	6.06006	up	1.81384	0.74665	1.62652	1.63769	-0.74665	-0.868276	-1.99525	-0.96246	Thbd	Mus musculus thrombomodulin (Thbd), mRNA [NM_009378]	21824
A_51_P469951	0.000602808	6.37998e-05	6.02765	up	2.52316	0.823147	1.2755	1.75337	-0.968344	-0.829383	-1.37034	-0.823147	Srgap3	Mus musculus SLIT-ROBO Rho GTPase activating protein 3 (Srgap3), mRNA [NM_080448]	259302
A_55_P1978424	7.91332e-05	3.27876e-06	6.02215	up	1.81505	0.844423	1.68589	1.78671	-0.844423	-1.10442	-1.24761	-1.03259	Bcl2a1d	Mus musculus B cell leukemia/lymphoma 2 related protein A1d (Bcl2a1d), mRNA [NM_007536]	12047
A_51_P315666	0.00346218	0.000662974	6.01938	up	2.47153	2.41226	0.99226	0.534936	-0.534936	-1.35039	-0.585786	-1.47636	Nid2	Mus musculus nidogen 2 (Nid2), mRNA [NM_008695]	18074
A_55_P2024155	0.000171992	1.06806e-05	6.01415	up	2.04216	0.808984	1.46974	1.60167	-0.808984	-0.965921	-1.48996	-1.16603	Zbtb16	Mus musculus zinc finger and BTB domain containing 16 (Zbtb16), mRNA [NM_001033324]	235320
A_55_P2066578	0.00129581	0.000181443	6.00425	up	2.08987	1.0869	2.55649	0.719799	-1.06801	-0.771181	-0.719799	-1.33188	Ifi204	PREDICTED: Mus musculus interferon activated gene 204 (Ifi204), transcript variant X1, mRNA [XM_006497295]	15951
A_55_P1995175	0.00227007	0.000381047	5.97905	up	0.983543	0.454197	1.44707	1.56804	-0.454197	-1.45233	-2.58238	-1.3779	Sult4a1	PREDICTED: Mus musculus sulfotransferase family 4A, member 1 (Sult4a1), transcript variant X1, mRNA [XM_006521065]	29859
A_55_P1992834	0.000255592	1.90394e-05	5.97789	up	1.80666	0.750033	1.80441	2.1442	-0.750033	-0.992925	-1.2246	-0.845673	Socs2	Mus musculus suppressor of cytokine signaling 2 (Socs2), transcript variant 1, mRNA [NM_007706]	216233
A_51_P477738	0.00129289	0.000180844	5.97702	up	0.818518	1.58336	0.980777	1.0762	-0.950758	-1.43738	-0.818519	-2.65219	Rab3d	Mus musculus RAB3D, member RAS oncogene family (Rab3d), mRNA [NM_031874]	19340
A_55_P2069485	0.000141386	7.92422e-06	5.96324	up	1.99601	0.783488	1.66602	1.53441	-1.04202	-0.783488	-1.29941	-1.19955	Ptpn13	Mus musculus protein tyrosine phosphatase, non-receptor type 13 (Ptpn13), mRNA [NM_011204]	19249
A_51_P285736	0.000698786	7.87185e-05	5.95851	up	2.19093	0.685046	1.90334	2.47546	-0.764722	-0.685046	-0.762489	-0.832771	Pdcd1	Mus musculus programmed cell death 1 (Pdcd1), mRNA [NM_008798]	18566
A_55_P2185120	0.00796237	0.00194462	5.95526	up	1.04829	0.750927	0.371908	0.578909	-0.371909	-1.34995	-3.24894	-2.57583	Nhsl2	Mus musculus NHS-like 2 (Nhsl2), mRNA [NM_001163610]	100042480
A_51_P237383	0.00463876	0.000964964	5.95489	up	2.24047	0.267233	2.36864	2.5712	-0.267233	-0.453484	-1.31171	-0.816326	Rnase4	Mus musculus ribonuclease, RNase A family 4 (Rnase4), transcript variant 1, mRNA [NM_021472]	58809
A_51_P422625	0.0057136	0.00126412	5.95184	up	0.726327	0.600791	1.03005	0.661752	-2.01824	-1.25336	-3.40204	-0.600791	Arl11	Mus musculus ADP-ribosylation factor-like 11 (Arl11), mRNA [NM_177337]	219144
A_52_P217437	0.000926794	0.000115094	5.93909	up	2.20708	0.771693	1.13093	2.37332	-0.905553	-0.771693	-1.34627	-0.774437	Htra3	Mus musculus HtrA serine peptidase 3 (Htra3), transcript variant 2, mRNA [NM_001042615]	78558
A_55_P1998995	0.00111393	0.000148533	5.92278	up	1.79718	0.716321	1.20388	1.12183	-1.1595	-0.71632	-1.11987	-2.43019	Speg	Mus musculus SPEG complex locus (Speg), transcript variant 3, mRNA [NM_001085371]	11790
A_51_P238722	0.000565641	5.83333e-05	5.90625	up	1.93617	0.762716	1.26692	2.37851	-0.762716	-0.997899	-0.849876	-1.29416	Cd93	Mus musculus CD93 antigen (Cd93), mRNA [NM_010740]	17064
A_52_P433643	0.0074737	0.00179296	5.89149	up	2.19488	0.128992	1.85963	2.77286	-0.625031	-0.973891	-1.55026	-0.128992	Igsf11	Mus musculus immunoglobulin superfamily, member 11 (Igsf11), mRNA [NM_170599]	207683
A_55_P2100586	0.000664114	7.33494e-05	5.89009	up	1.86483	0.661848	1.65796	1.96841	-0.674952	-0.661848	-1.71766	-1.02565	Cass4	Mus musculus Cas scaffolding protein family member 4 (Cass4), transcript variant 2, mRNA [NM_001080820]	320664
A_55_P1981381	0.000108303	5.38813e-06	5.8865	up	1.52747	0.798183	1.47475	1.66734	-0.798183	-1.1991	-1.64932	-1.11529	Lamc1	Mus musculus laminin, gamma 1 (Lamc1), mRNA [NM_010683]	226519
A_51_P241715	0.00090861	0.000112094	5.87834	up	1.41161	0.515396	2.00093	2.00896	-0.515396	-0.975936	-1.52764	-1.26577	Gm10634	PREDICTED: Mus musculus predicted gene 10634 (Gm10634), mRNA [XM_006511606]	100039674
A_51_P245989	0.000198656	1.3081e-05	5.86039	up	1.57546	0.787359	1.57359	1.5552	-0.787359	-0.886988	-1.78613	-1.2519	Ccr2	Mus musculus chemokine (C-C motif) receptor 2 (Ccr2), mRNA [NM_009915]	12772
A_51_P116755	0.000304582	2.44684e-05	5.85469	up	2.18783	0.784847	1.29962	1.9679	-1.02894	-0.784847	-1.11806	-1.02633	Cap2	Mus musculus CAP, adenylate cyclase-associated protein, 2 (yeast) (Cap2), mRNA [NM_026056]	67252
A_51_P145631	0.00997089	0.00260276	5.83884	up	0.480498	2.8517	0.50375	0.848968	-0.480498	-1.1707	-1.54618	-2.30044	Svip	Mus musculus small VCP/p97-interacting protein (Svip), transcript variant 1, mRNA [NM_001160345]	75744
A_55_P1989653	3.16285e-05	7.11311e-07	5.81211	up	1.30387	1.10301	0.952424	1.50864	-1.64791	-1.36845	-1.31952	-0.952424	Slco4a1	Mus musculus solute carrier organic anion transporter family, member 4a1 (Slco4a1), mRNA [NM_148933]	108115
A_51_P419286	0.000251716	1.85344e-05	5.80345	up	1.79195	0.920756	0.946845	2.14391	-1.07911	-1.17656	-0.920756	-1.16776	Batf3	Mus musculus basic leucine zipper transcription factor, ATF-like 3 (Batf3), mRNA [NM_030060]	381319
A_55_P2179738	0.000109794	5.50849e-06	5.78564	up	1.23767	0.83525	1.4417	1.66262	-1.19465	-0.83525	-1.75544	-1.16733	Slc22a15	Mus musculus solute carrier family 22 (organic anion/cation transporter), member 15 (Slc22a15), mRNA [NM_001039371]	242126
A_55_P2086500	8.01506e-05	3.34619e-06	5.77334	up	1.55152	0.850932	1.25474	1.32565	-0.850932	-1.30699	-1.77351	-1.20334	Dennd5a	Mus musculus DENN/MADD domain containing 5A (Dennd5a), mRNA [NM_021494]	19347
A_55_P2127755	8.46599e-05	3.64712e-06	5.75996	up	1.03816	0.992241	1.03282	1.25409	-0.992241	-1.09098	-1.89266	-1.81105	Phactr2	phosphatase and actin regulator 2 [Source:MGI Symbol;Acc:MGI:2446138] [ENSMUST00000154265]	215789
A_51_P487813	8.90961e-05	3.95782e-06	5.67643	up	1.62056	0.813925	1.56643	1.60188	-0.928894	-1.22202	-1.45229	-0.813925	Lxn	Mus musculus latexin (Lxn), mRNA [NM_016753]	17035
A_51_P445473	5.39216e-05	1.76712e-06	5.67514	up	1.59802	1.31991	1.04686	0.917866	-0.917866	-1.22595	-1.65093	-1.34123	Fut7	Mus musculus fucosyltransferase 7 (Fut7), transcript variant 1, mRNA [NM_013524]	14347
A_52_P506461	0.000174386	1.08962e-05	5.663	up	1.25111	1.14942	0.723558	0.906656	-0.723558	-1.7136	-1.81752	-1.72083	Arhgap27	Mus musculus Rho GTPase activating protein 27 (Arhgap27), transcript variant 3, mRNA [NM_183288]	544817
A_55_P1963895	0.00187501	0.000296601	5.6546	up	2.18935	0.408091	1.19094	2.08541	-0.408092	-1.13459	-1.3196	-1.26162
A_51_P187262	0.000256888	1.91991e-05	5.64936	up	1.90405	0.824665	1.31388	1.32328	-0.824665	-1.06701	-1.7884	-0.946413	Mmp25	Mus musculus matrix metallopeptidase 25 (Mmp25), mRNA [NM_001033339]	240047
A_52_P126055	0.000186143	1.18941e-05	5.64563	up	2.04751	0.798593	1.82032	1.88769	-0.84852	-0.798593	-0.984036	-0.80328	Pon2	Mus musculus paraoxonase 2 (Pon2), mRNA [NM_183308]	330260
A_55_P1959728	0.00102482	0.000132213	5.63229	up	1.01463	2.25346	0.56439	1.55748	-0.56439	-1.30959	-1.40362	-1.30733	Dlgap1	Mus musculus discs, large (Drosophila) homolog-associated protein 1 (Dlgap1), transcript variant 2, mRNA [NM_027712]	224997
A_52_P274496	0.0014562	0.00021217	5.63106	up	1.91984	0.568811	0.931697	1.45645	-0.998057	-2.12317	-1.40679	-0.568811	Tspan18	Mus musculus tetraspanin 18 (Tspan18), mRNA [NM_183180]	241556
A_55_P2176565	0.00156786	0.000234435	5.62317	up	1.3712	0.401594	1.71756	2.19739	-0.401594	-1.37336	-1.03028	-1.47255	B3galt5	Mus musculus UDP-Gal:betaGlcNAc beta 1,3-galactosyltransferase, polypeptide 5 (B3galt5), transcript variant 2, mRNA [NM_001122993]	93961
A_51_P155085	0.0020045	0.000323735	5.62068	up	0.377872	2.41845	1.44968	1.82787	-0.377872	-1.12422	-1.24066	-1.14636	Dennd2a	Mus musculus DENN/MADD domain containing 2A (Dennd2a), mRNA [NM_172477]	209773
A_55_P2320283	0.000345799	2.9531e-05	5.60679	up	1.34848	0.74053	1.47916	1.54283	-1.00755	-0.74053	-1.99356	-1.09605	Hmga2-ps1	Mus musculus high mobility group AT-hook 2, pseudogene 1 (Hmga2-ps1), non-coding RNA [NR_037996]	15365
A_55_P2040777	0.000640906	6.95525e-05	5.59155	up	2.17039	0.628439	1.59309	2.01838	-0.628439	-0.734758	-1.25307	-0.906426	Lipo1	Mus musculus lipase, member O1 (Lipo1), mRNA [NM_001013770]	381236
A_55_P2180744	0.00429094	0.000873876	5.57022	up	2.87048	0.341343	2.13742	2.24161	-0.558315	-0.341343	-0.798067	-0.62235	Clstn3	Mus musculus calsyntenin 3 (Clstn3), mRNA [NM_153508]	232370
A_66_P110633	0.00143483	0.000208112	5.56756	up	0.438124	1.59355	1.75915	1.16947	-1.87055	-1.65329	-0.985934	-0.438124	Apol9b	Mus musculus apolipoprotein L 9b (Apol9b), transcript variant 1, mRNA [NM_001168660]	71898
A_55_P2273929	0.00148659	0.000218216	5.55494	up	1.77186	1.32889	1.07973	0.602377	-0.602377	-1.9138	-1.91822	-0.677822	Gm20558	Mus musculus 10 days neonate skin cDNA, RIKEN full-length enriched library, clone:4732457N14 product:hypothetical protein, full insert sequence. [AK076353]	330108
A_55_P1988133	0.000102126	4.92977e-06	5.55282	up	1.22731	0.898638	1.51696	1.70274	-0.908115	-1.64411	-0.898638	-1.09637	Trp73	Mus musculus transformation related protein 73 (Trp73), transcript variant 1, mRNA [NM_011642]	22062
A_51_P317941	0.000719037	8.1965e-05	5.55122	up	0.870424	1.97794	0.589603	1.48403	-1.46311	-1.40175	-1.51475	-0.589603	Perp	Mus musculus PERP, TP53 apoptosis effector (Perp), mRNA [NM_022032]	64058
A_55_P2173333	0.000120073	6.32524e-06	5.5488	up	1.74366	0.794278	1.50877	1.43142	-1.03255	-0.794278	-1.54817	-1.03558	Plcb4	phospholipase C, beta 4 [Source:MGI Symbol;Acc:MGI:107464] [ENSMUST00000110109]	18798
A_66_P107703	0.00122993	0.000169515	5.54636	up	2.25755	0.568094	2.01281	2.31483	-0.568094	-0.592057	-0.994671	-0.578057	Smox	Mus musculus spermine oxidase (Smox), transcript variant 2, mRNA [NM_145533]	228608
A_51_P300434	0.000556813	5.7155e-05	5.51022	up	1.29945	0.678288	1.42593	2.00822	-0.678288	-0.860162	-1.1558	-1.74231	Dst	Mus musculus dystonin (Dst), transcript variant 2, mRNA [NM_134448]	13518
A_55_P1985453	0.000249132	1.82471e-05	5.50962	up	2.0263	0.750472	1.50656	1.81476	-0.750472	-1.26313	-0.923551	-0.812558	Susd3	sushi domain containing 3 [Source:MGI Symbol;Acc:MGI:1913579] [ENSMUST00000058196]	66329
A_55_P1966035	0.000361299	3.13653e-05	5.50458	up	1.42468	0.687283	1.61584	1.29301	-1.6671	-0.833879	-1.63346	-0.687283	Apoa2	Mus musculus apolipoprotein A-II (Apoa2), mRNA [NM_013474]	11807
A_55_P2069597	0.00229209	0.000386378	5.49297	up	1.52332	0.390924	1.38897	1.96131	-0.390924	-0.753141	-1.50908	-1.91267	Tspan17	Mus musculus tetraspanin 17 (Tspan17), mRNA [NM_028841]	74257
A_51_P480119	0.000480596	4.64712e-05	5.46013	up	1.9558	0.681745	1.61911	1.95218	-0.712595	-0.681745	-1.4029	-0.789656	Prelid2	Mus musculus PRELI domain containing 2 (Prelid2), mRNA [NM_029942]	77619
A_55_P1956667	2.31716e-05	3.89895e-07	5.45681	up	1.41574	0.998064	1.02699	1.36106	-0.998064	-1.23655	-1.56158	-1.19417	Cyfip1	Mus musculus cytoplasmic FMR1 interacting protein 1 (Cyfip1), transcript variant 1, mRNA [NM_001164661]	20430
A_55_P2035613	0.000127485	6.86477e-06	5.45372	up	1.50074	0.785553	1.35668	1.91267	-0.785553	-1.11571	-1.31696	-1.0151	Tmbim1	Mus musculus transmembrane BAX inhibitor motif containing 1 (Tmbim1), mRNA [NM_027154]	69660
A_55_P1958857	9.0563e-05	4.05509e-06	5.4509	up	1.21324	0.979068	1.16215	0.953052	-0.953052	-1.0522	-1.93933	-1.53388	Nek6	Mus musculus NIMA (never in mitosis gene a)-related expressed kinase 6 (Nek6), transcript variant 1, mRNA [NM_001159631]	59126
A_55_P1998631	0.000168809	1.03462e-05	5.45078	up	1.79976	0.802572	1.3087	1.60156	-0.802572	-0.99513	-1.56048	-0.915077	Capg	Mus musculus capping protein (actin filament), gelsolin-like (Capg), transcript variant 2, mRNA [NM_001042534]	12332
A_55_P1970788	0.00240358	0.000411996	5.44702	up	0.652466	2.13856	0.729908	2.4667	-1.16639	-0.980797	-0.652466	-0.99458	C5ar2	Mus musculus complement component 5a receptor 2 (C5ar2), transcript variant 1, mRNA [NM_176912]	319430
A_52_P556462	0.00618432	0.00140393	5.44195	up	1.00127	2.38062	0.691111	0.409548	-1.38975	-0.409548	-2.32214	-1.17251	Fancd2	Mus musculus Fanconi anemia, complementation group D2 (Fancd2), mRNA [NM_001033244]	211651
A_51_P356620	0.000582385	6.06058e-05	5.436	up	1.90565	0.509142	1.47455	1.65418	-0.509142	-1.15591	-1.36805	-1.19355	Rab39b	Mus musculus RAB39B, member RAS oncogene family (Rab39b), mRNA [NM_175122]	67790
A_55_P2116917	0.000211887	1.44674e-05	5.43116	up	1.47456	0.700589	1.55652	1.39735	-1.70398	-0.700589	-1.22489	-1.00658	Zfp219	Mus musculus zinc finger protein 219 (Zfp219), transcript variant 2, mRNA [NM_001253694]	69890
A_51_P266546	0.0004329	4.04669e-05	5.42974	up	1.86503	0.69826	1.56012	1.61502	-0.69826	-0.797979	-1.66245	-0.866414	Zc2hc1a	Mus musculus zinc finger, C2HC-type containing 1A (Zc2hc1a), mRNA [NM_173181]	67306
A_52_P308413	0.00395752	0.000787594	5.42447	up	1.58033	2.0177	0.371823	2.67808	-0.995051	-1.29438	-0.448743	-0.371823	1810011H11Rik	Mus musculus RIKEN cDNA 1810011H11 gene (1810011H11Rik), mRNA [NM_001163616]	69069
A_51_P485260	0.000309445	2.51255e-05	5.41476	up	1.00871	0.711907	1.41452	1.29939	-1.07192	-1.60238	-0.711907	-1.92686	Rgl1	Mus musculus ral guanine nucleotide dissociation stimulator,-like 1 (Rgl1), mRNA [NM_016846]	19731
A_55_P2059957	0.000226966	1.59511e-05	5.41132	up	0.869172	1.30309	0.945297	0.757084	-0.757084	-1.35659	-1.83969	-1.91592	Snx7	Mus musculus sorting nexin 7 (Snx7), transcript variant 1, mRNA [NM_029655]	76561
A_55_P2141943	0.000390919	3.50971e-05	5.40242	up	0.775238	0.991045	1.15305	1.51249	-1.3939	-1.02632	-2.10714	-0.775238	Ube2l6	ubiquitin-conjugating enzyme E2L 6 [Source:MGI Symbol;Acc:MGI:1914500] [ENSMUST00000102642]	56791
A_51_P209736	0.00979287	0.00254315	5.37099	up	2.8739	0.142874	2.12847	2.45327	-0.245142	-0.142874	-1.1483	-0.565919	Atoh8	Mus musculus atonal homolog 8 (Drosophila) (Atoh8), mRNA [NM_153778]	71093
A_55_P1977653	0.00426642	0.000867438	5.36023	up	1.40096	0.614453	1.12508	3.04	-1.17993	-0.945149	-0.769166	-0.614453	Palld	Mus musculus palladin, cytoskeletal associated protein (Palld), mRNA [NM_001081390]	72333
A_55_P2077188	7.18981e-05	2.84003e-06	5.34759	up	1.54516	0.787863	1.3813	1.64609	-0.787863	-1.25394	-1.24408	-1.02926	Stxbp1	Mus musculus syntaxin binding protein 1 (Stxbp1), transcript variant 1, mRNA [NM_001113569]	20910
A_52_P642488	0.002608	0.000459111	5.34343	up	1.93284	0.399743	2.1631	2.13055	-0.399743	-0.618375	-1.46364	-0.563077	Kcnk1	Mus musculus potassium channel, subfamily K, member 1 (Kcnk1), mRNA [NM_008430]	16525
A_55_P2043367	0.000707255	8.01382e-05	5.3395	up	0.523849	1.72109	1.81996	1.23524	-1.48196	-1.40407	-0.956809	-0.523849	Apol9a	Mus musculus apolipoprotein L 9a (Apol9a), transcript variant 1, mRNA [NM_173786]	223672
A_55_P1983688	0.00297096	0.000543328	5.31915	up	1.44119	0.446443	1.52975	1.81731	-0.655148	-0.446443	-2.22492	-1.08357	1700012B07Rik	RIKEN cDNA 1700012B07 gene [Source:MGI Symbol;Acc:MGI:1916574] [ENSMUST00000106674]	69324
A_52_P217710	0.00470026	0.000981001	5.31533	up	1.88776	0.26944	2.40833	2.42909	-0.26944	-0.598905	-1.21577	-0.5619	Fzd6	Mus musculus frizzled homolog 6 (Drosophila) (Fzd6), transcript variant 1, mRNA [NM_008056]	14368
A_51_P117130	0.000473982	4.56756e-05	5.3067	up	2.2075	0.664202	1.58054	1.84896	-0.756687	-0.664202	-1.00319	-0.905977	Naga	Mus musculus N-acetyl galactosaminidase, alpha (Naga), mRNA [NM_008669]	17939
A_52_P119060	0.00027826	2.15645e-05	5.29186	up	1.16	0.806146	1.96474	1.99957	-0.806146	-0.91131	-1.04047	-0.926716	Acpp	Mus musculus acid phosphatase, prostate (Acpp), transcript variant 1, mRNA [NM_207668]	56318
A_52_P365011	0.000251503	1.85061e-05	5.28326	up	1.64837	1.91617	0.778202	1.02841	-0.778202	-0.923713	-1.35042	-1.18224	Fes	Mus musculus feline sarcoma oncogene (Fes), mRNA [NM_010194]	14159
A_55_P2127934	0.00221908	0.000370081	5.26034	up	2.56625	1.07023	0.581185	1.60433	-0.581185	-1.14348	-1.35813	-0.675839	Palm3	Mus musculus paralemmin 3 (Palm3), mRNA [NM_028877]	74337
A_52_P262201	0.000209967	1.42521e-05	5.25381	up	1.63545	0.797143	1.02668	0.768492	-0.768492	-1.38502	-1.64011	-1.55206	Atcay	Mus musculus ataxia, cerebellar, Cayman type homolog (human) (Atcay), mRNA [NM_178662]	16467
A_55_P2005440	7.42923e-05	2.98703e-06	5.25206	up	1.49878	0.823545	1.18294	1.25268	-0.823545	-1.28431	-1.62872	-1.07701	Dennd5a	Mus musculus DENN/MADD domain containing 5A (Dennd5a), mRNA [NM_021494]	19347
A_51_P386503	0.00011094	5.6053e-06	5.2474	up	1.61454	0.787828	1.78291	1.77082	-0.787828	-0.893673	-1.0525	-0.876308	Abhd15	Mus musculus abhydrolase domain containing 15 (Abhd15), mRNA [NM_026185]	67477
A_51_P284442	0.000962015	0.00012087	5.23179	up	1.75376	2.34783	1.19489	0.621411	-0.621411	-1.19684	-0.882319	-0.930755	9530077C05Rik	Mus musculus RIKEN cDNA 9530077C05 gene (9530077C05Rik), mRNA [NM_026739]	68283
A_55_P2003378	4.09992e-05	1.12038e-06	5.22977	up	1.04069	0.870517	1.24852	1.49875	-1.37259	-0.870517	-1.44461	-1.20081	Atrnl1	Mus musculus attractin like 1 (Atrnl1), mRNA [NM_181415]	226255
A_55_P1954316	0.0044242	0.000908274	5.22253	up	2.69757	0.412214	1.6464	1.87427	-0.448421	-0.586798	-1.46111	-0.412214	Il17rc	Mus musculus interleukin 17 receptor C (Il17rc), transcript variant 2, mRNA [NM_134159]	171095
A_55_P1959303	0.000513767	5.11414e-05	5.2209	up	1.20811	0.656028	0.734449	0.7945	-1.60787	-0.656028	-2.16652	-1.71369	Rbm47	Mus musculus RNA binding motif protein 47 (Rbm47), transcript variant 1, mRNA [NM_178446]	245945
A_55_P1992838	0.000522516	5.23641e-05	5.18189	up	1.77225	0.612427	1.62931	1.93409	-0.725753	-0.853611	-1.35405	-0.612427	Socs2	Mus musculus suppressor of cytokine signaling 2 (Socs2), transcript variant 1, mRNA [NM_007706]	216233
A_52_P225584	0.00048226	4.66566e-05	5.17194	up	1.95713	0.641312	1.90609	1.89673	-0.641312	-0.721908	-1.04959	-0.66874	Abhd15	Mus musculus abhydrolase domain containing 15 (Abhd15), mRNA [NM_026185]	67477
A_51_P390967	0.00329441	0.000621973	5.17154	up	1.19386	2.83822	0.793014	0.752494	-0.752494	-0.957296	-1.14287	-1.05212	Slc43a3	Mus musculus solute carrier family 43, member 3 (Slc43a3), mRNA [NM_021398]	58207
A_51_P147361	0.00010146	4.868e-06	5.16701	up	1.63479	0.887617	1.21954	1.05738	-0.887617	-0.966361	-1.16923	-1.65477	E330021D16Rik	Mus musculus RIKEN cDNA E330021D16 gene (E330021D16Rik), mRNA [NM_001201390]	100502936
A_55_P2065529	0.005047	0.00107344	5.16617	up	0.221361	2.36206	1.27485	2.08896	-0.22136	-1.23283	-0.74072	-1.33424	Mok	Mus musculus MOK protein kinase (Mok), mRNA [NM_011973]	26448
A_51_P425962	0.00772933	0.00187278	5.16601	up	0.823082	0.207895	0.496578	1.22861	-0.207895	-2.29015	-2.74497	-1.47701	Khdrbs3	Mus musculus KH domain containing, RNA binding, signal transduction associated 3 (Khdrbs3), mRNA [NM_010158]	13992
A_51_P166244	0.00711317	0.00167808	5.16471	up	0.457993	2.99583	1.24398	0.959528	-0.457993	-1.35364	-0.814536	-1.19125	Osbpl1a	Mus musculus oxysterol binding protein-like 1A (Osbpl1a), transcript variant 1, mRNA [NM_207530]	64291
A_51_P371279	0.000160645	9.59354e-06	5.13717	up	1.74346	0.705898	1.71871	1.61169	-0.705898	-1.0123	-1.06367	-0.882275	Icos	Mus musculus inducible T cell co-stimulator (Icos), mRNA [NM_017480]	54167
A_51_P253984	0.00441806	0.000906774	5.13167	up	0.576996	2.34053	0.442093	2.06723	-0.442093	-1.17733	-1.16851	-1.22293	Pcp4	Mus musculus Purkinje cell protein 4 (Pcp4), mRNA [NM_008791]	18546
A_52_P651248	0.000536821	5.43415e-05	5.13093	up	1.72832	0.65881	1.78037	1.56083	-0.723804	-0.753002	-1.57294	-0.65881	Zdhhc2	Mus musculus zinc finger, DHHC domain containing 2 (Zdhhc2), mRNA [NM_178395]	70546
A_55_P2122130	0.00734202	0.0017503	5.12358	up	2.37986	0.0585299	2.03234	2.32553	-0.0585294	-0.780211	-0.941741	-0.851854	Erich3	PREDICTED: Mus musculus RIKEN cDNA 4922501L14 gene (4922501L14Rik), transcript variant X1, mRNA [XM_006501231]	209601
A_51_P127681	2.31716e-05	3.92251e-07	5.09856	up	1.27077	0.98308	1.16451	1.56907	-1.02636	-0.98308	-1.36328	-1.04019	Clic4	Mus musculus chloride intracellular channel 4 (mitochondrial) (Clic4), mRNA [NM_013885]	29876
A_55_P2022895	0.00735303	0.00175404	5.08869	up	2.77485	0.576277	0.602393	0.606448	-0.576277	-1.30823	-1.52173	-1.42297	Slc12a8	Mus musculus solute carrier family 12 (potassium/chloride transporters), member 8 (Slc12a8), transcript variant 1, mRNA [NM_134251]	171286
A_55_P2071834	0.000202387	1.34908e-05	5.08678	up	1.04082	0.811836	1.1309	1.85718	-1.0537	-1.1342	-0.811836	-1.54653	Tln2	Mus musculus talin 2 (Tln2), mRNA [NM_001081242]	70549
A_52_P562676	0.000486717	4.73219e-05	5.07706	up	1.22302	0.61659	1.23997	1.548	-0.61659	-1.38647	-1.82984	-0.915502	Sult4a1	Mus musculus sulfotransferase family 4A, member 1 (Sult4a1), mRNA [NM_013873]	29859
A_52_P625912	0.000212187	1.44933e-05	5.07343	up	1.21613	0.686668	1.46072	1.18536	-0.686668	-1.01119	-1.68736	-1.43775	Klrb1f	Mus musculus killer cell lectin-like receptor subfamily B member 1F (Klrb1f), transcript variant 1, mRNA [NM_153094]	232408
A_51_P166023	0.000132353	7.24027e-06	5.072	up	1.74775	0.803674	1.43249	1.86794	-0.803674	-0.812073	-1.07537	-0.827246	Hip1	Mus musculus huntingtin interacting protein 1 (Hip1), mRNA [NM_146001]	215114
A_55_P2068096	0.0021396	0.000352653	5.06682	up	1.37528	1.33651	0.283558	1.80031	-0.283558	-1.44052	-1.73219	-1.11239	Rap1gap	Mus musculus adult male eyeball cDNA, RIKEN full-length enriched library, clone:7530404F24 product:unclassifiable, full insert sequence. [AK078677]	110351
A_55_P1955276	0.000281099	2.18557e-05	5.05851	up	1.16639	1.1115	0.6051	0.89367	-0.6051	-1.68631	-1.6599	-1.62688	Specc1	Mus musculus sperm antigen with calponin homology and coiled-coil domains 1 (Specc1), transcript variant 1, mRNA [NM_001281818]	432572
A_55_P1999633	0.00593705	0.0013271	5.02742	up	0.340181	2.55533	1.27411	1.14875	-0.340181	-0.63159	-1.70368	-1.32545	Cit	Mus musculus citron (Cit), mRNA [NM_007708]	12704
A_55_P2414707	6.02462e-05	2.10408e-06	5.0274	up	1.29049	0.856989	1.00618	1.31205	-1.09198	-0.856989	-1.25177	-1.65279	4732463B04Rik	Mus musculus 10 days neonate skin cDNA, RIKEN full-length enriched library, clone:4732463B04 product:hypothetical protein, full insert sequence. [AK132490]	100038552
A_55_P1984243	0.000150822	8.73937e-06	5.02241	up	1.12603	1.00855	0.674016	1.02931	-0.674016	-1.57286	-1.65965	-1.56908	Naip2	Mus musculus NLR family, apoptosis inhibitory protein 2 (Naip2), transcript variant 1, mRNA [NM_010872]	17948
A_51_P171075	0.00142536	0.000206304	4.9948	up	2.2438	0.560819	1.33828	1.68676	-0.669708	-0.560819	-1.47922	-0.742299	Csf2	Mus musculus colony stimulating factor 2 (granulocyte-macrophage) (Csf2), mRNA [NM_009969]	12981
A_51_P110189	0.00962771	0.00248977	4.98294	up	2.07097	0.106507	0.991185	1.81456	-1.95409	-0.640259	-0.106506	-1.58391	Ttyh2	Mus musculus tweety homolog 2 (Drosophila) (Ttyh2), mRNA [NM_053273]	117160
A_55_P2216561	9.87311e-05	4.63087e-06	4.98116	up	0.898694	1.22115	1.02306	1.11981	-0.898693	-0.910416	-1.79923	-1.39487	2500002B13Rik	Mus musculus 9 days embryo whole body cDNA, RIKEN full-length enriched library, clone:D030012B19 product:unclassifiable, full insert sequence. [AK141659]	78353
A_55_P2131672	0.000502281	4.93704e-05	4.96628	up	1.71832	0.543991	1.10134	1.6131	-0.543991	-1.28516	-1.07063	-1.37213	Mical2	Mus musculus adult male aorta and vein cDNA, RIKEN full-length enriched library, clone:A530030N16 product:Hypothetical calponin homology homolog [Mus musculus], full insert sequence. [AK163078]	320878
A_55_P1973041	0.000688128	7.70125e-05	4.95775	up	0.809332	0.62242	1.02732	1.04787	-0.622419	-1.15893	-2.09492	-1.85553	Tmem163	Mus musculus transmembrane protein 163 (Tmem163), mRNA [NM_028135]	72160
A_55_P2275817	4.41803e-05	1.28116e-06	4.95029	up	1.32201	0.862894	1.45589	1.45435	-0.902308	-1.37155	-0.998147	-0.862893	C430042M11Rik	PREDICTED: Mus musculus RIKEN cDNA C430042M11 gene (C430042M11Rik), transcript variant X2, ncRNA [XR_385827]	320021
A_55_P1991605	0.0005982	6.30696e-05	4.94867	up	1.73605	0.638448	1.61932	2.21936	-0.672856	-0.956236	-0.747446	-0.638448	Aplp1	Mus musculus amyloid beta (A4) precursor-like protein 1 (Aplp1), mRNA [NM_007467]	11803
A_51_P140321	6.07812e-05	2.12934e-06	4.93501	up	1.00596	1.63506	0.925261	0.974363	-0.925261	-1.0825	-1.42004	-1.24377	Mocos	Mus musculus molybdenum cofactor sulfurase (Mocos), mRNA [NM_026779]	68591
A_55_P2416119	0.000270574	2.05989e-05	4.93183	up	0.673162	1.56475	0.896042	1.43038	-0.673162	-1.1612	-1.21211	-1.59769	Cep290	Mus musculus centrosomal protein 290 (Cep290), mRNA [NM_146009]	216274
A_51_P173692	0.00773112	0.0018734	4.9304	up	1.59046	0.15394	1.72873	2.52965	-0.15394	-0.674836	-1.62259	-0.752664	Lingo4	Mus musculus leucine rich repeat and Ig domain containing 4 (Lingo4), mRNA [NM_177250]	320747
A_55_P2039225	0.000684998	7.65407e-05	4.92302	up	1.15634	1.23172	0.478248	1.73761	-0.478248	-1.3136	-1.55237	-1.25005	Rap1gap	Mus musculus Rap1 GTPase-activating protein (Rap1gap), transcript variant 1, mRNA [NM_001081155]	110351
A_55_P2063047	0.00895508	0.00226343	4.91837	up	1.18767	-0.0353584	1.0294	1.27085	-1.46966	-2.19769	-2.10817	0.0353584	LOC102635801	PREDICTED: Mus musculus uncharacterized LOC102635801 (LOC102635801), transcript variant X2, ncRNA [XR_389040]	102635801
A_55_P2122945	6.11562e-05	2.15599e-06	4.90558	up	1.17553	0.871265	1.60057	1.6994	-1.08858	-0.939254	-0.931819	-0.871265	Olfr541	Mus musculus olfactory receptor 541 (Olfr541), mRNA [NM_146962]	258964
A_55_P2083794	0.000400717	3.63015e-05	4.89046	up	1.09136	0.524913	1.37628	1.23346	-0.524913	-1.32657	-1.65895	-1.42344	Tmem159	Mus musculus transmembrane protein 159 (Tmem159), mRNA [NM_145586]	233806
A_55_P2168667	0.0066417	0.00153694	4.88624	up	1.56135	0.227071	1.6971	2.43845	-0.758227	-0.227071	-1.69543	-0.5502	Rbpms2	Mus musculus RNA binding protein with multiple splicing 2 (Rbpms2), mRNA [NM_028030]	71973
A_51_P162017	0.00157195	0.000235316	4.87911	up	1.57773	0.667882	1.08778	1.33092	-0.757391	-0.853517	-2.20336	-0.667882	Pde5a	Mus musculus 13 days embryo male testis cDNA, RIKEN full-length enriched library, clone:6030400N17 product:CGMP-BINDING CGMP SPECIFIC PHOSPHODIESTERASE (FRAGMENT) homolog [Rattus norvegicus], full insert sequence. [AK031275]	242202
A_55_P2054658	0.00201363	0.000325414	4.87445	up	1.47979	0.389659	1.51281	2.33378	-0.389659	-1.07505	-0.835993	-1.12423	Tmbim7	Mus musculus transmembrane BAX inhibitor motif containing 7 (Tmbim7), transcript variant 2, mRNA [NM_029141]	75010
A_55_P2294184	0.000120429	6.36729e-06	4.87202	up	0.891822	1.83031	0.937899	1.03463	-0.891822	-1.2742	-1.14521	-1.13219	Tmem2	Mus musculus transmembrane protein 2 (Tmem2), transcript variant 1, mRNA [NM_031997]	83921
A_55_P1998892	0.00186009	0.000293342	4.85348	up	2.20683	0.463976	1.95325	2.14532	-0.515298	-0.463976	-0.878209	-0.489219	Smox	Mus musculus spermine oxidase (Smox), transcript variant 1, mRNA [NM_001177833]	228608
A_51_P470715	0.00191904	0.000305899	4.85162	up	1.90808	0.439899	1.16239	2.17922	-0.439899	-1.04493	-1.20719	-0.732263	Cish	Mus musculus cytokine inducible SH2-containing protein (Cish), mRNA [NM_009895]	12700
A_55_P2014427	0.00322831	0.000605845	4.8309	up	2.3561	0.386962	1.70283	1.8332	-0.386962	-0.568971	-1.36481	-0.489333	Il17re	Mus musculus interleukin 17 receptor E (Il17re), transcript variant 3, mRNA [NM_001034031]	57890
A_55_P2028698	0.000904943	0.000111522	4.82197	up	0.563971	1.96851	1.04051	0.864481	-0.56397	-1.29131	-1.4398	-1.34594	Dmc1	Mus musculus DMC1 dosage suppressor of mck1 homolog, meiosis-specific homologous recombination (Dmc1), transcript variant 1, mRNA [NM_010059]	13404
A_52_P35057	0.00686074	0.00160411	4.81354	up	2.50395	0.184479	1.75952	2.19337	-0.184479	-0.451561	-1.18183	-0.609198	Kctd17	Mus musculus potassium channel tetramerisation domain containing 17 (Kctd17), transcript variant 1, mRNA [NM_001289671]	72844
A_55_P1978633	0.000413974	3.79638e-05	4.80552	up	1.51175	0.577132	1.17975	1.8759	-1.05554	-0.577132	-1.14823	-1.13335	Gm5166	Mus musculus predicted pseudogene 5166 (Gm5166), non-coding RNA [NR_027707]	382233
A_51_P175567	0.00929043	0.00237243	4.7821	up	0.891373	0.515586	1.41707	1.52043	-0.858699	-0.515586	-2.78705	-0.524773	Dact1	Mus musculus dapper homolog 1, antagonist of beta-catenin (xenopus) (Dact1), transcript variant 1, mRNA [NM_001190466]	59036
A_55_P2097368	0.000947715	0.000118428	4.78113	up	1.84284	0.696879	0.540281	1.39181	-0.540281	-1.29647	-1.40314	-1.3177	Fam227a	Mus musculus family with sequence similarity 227, member A (Fam227a), mRNA [NM_029407]	75729
A_52_P260818	0.000310592	2.52514e-05	4.77451	up	1.27066	0.680708	1.42292	1.6201	-0.680708	-0.762094	-1.58269	-1.00152	Card10	Mus musculus caspase recruitment domain family, member 10 (Card10), mRNA [NM_130859]	105844
A_51_P405606	8.90441e-05	3.95326e-06	4.7733	up	0.933717	0.954504	0.904059	1.14209	-0.904059	-1.18403	-1.86523	-1.13224	Ndrg1	Mus musculus N-myc downstream regulated gene 1 (Ndrg1), mRNA [NM_008681]	17988
A_51_P169087	0.00804018	0.00196988	4.76605	up	1.80993	2.63677	0.30942	0.641794	-0.30942	-1.00748	-1.17096	-1.1254	Gls2	Mus musculus glutaminase 2 (liver, mitochondrial) (Gls2), transcript variant 1, mRNA [NM_001033264]	216456
A_66_P134474	0.00707838	0.00166665	4.75002	up	1.3187	0.0173793	1.16115	1.08163	-0.0173793	-1.59904	-2.21885	-1.57761	Ang3	Mus musculus angiogenin, ribonuclease A family, member 3 (Ang3), mRNA [NM_001123394]	11730
A_51_P281778	3.90204e-05	1.01492e-06	4.74083	up	1.15922	0.942133	0.841501	1.33023	-1.17811	-1.22579	-1.46207	-0.841501	Igsf23	Mus musculus immunoglobulin superfamily, member 23 (Igsf23), mRNA [NM_027308]	70080
A_55_P2025765	0.000702432	7.93605e-05	4.73886	up	1.76158	0.653736	1.18913	1.46687	-0.734324	-0.653736	-1.70872	-0.810059	Adam8	Mus musculus a disintegrin and metallopeptidase domain 8 (Adam8), transcript variant 1, mRNA [NM_007403]	11501
A_51_P517672	0.00426278	0.000866375	4.73806	up	1.39108	0.342033	0.964494	0.350575	-1.32124	-2.07282	-2.1929	-0.342033	Rnf152	Mus musculus ring finger protein 152 (Rnf152), transcript variant 1, mRNA [NM_178779]	320311
A_55_P1973848	0.000365225	3.18653e-05	4.7374	up	1.82531	0.7161	1.305	2.03692	-0.834567	-0.7161	-0.791577	-0.750804	Sema4b	Mus musculus sema domain, immunoglobulin domain (Ig), transmembrane domain (TM) and short cytoplasmic domain, (semaphorin) 4B (Sema4b), mRNA [NM_013659]	20352
A_52_P523503	0.000205096	1.37115e-05	4.72693	up	1.41842	0.693615	1.66327	1.86001	-0.693615	-0.883729	-0.887372	-0.863589	Tmem154	Mus musculus transmembrane protein 154 (Tmem154), mRNA [NM_177260]	320782
A_51_P334063	0.00859858	0.00214524	4.7231	up	1.66564	0.061852	1.3117	0.53055	-1.4077	-1.91008	-2.00956	-0.0618515	Crybb1	Mus musculus crystallin, beta B1 (Crybb1), mRNA [NM_023695]	12960
A_55_P2062255	3.42981e-05	8.16517e-07	4.71815	up	1.17813	0.920984	1.01287	1.37374	-0.920984	-0.975799	-1.48241	-1.08797	Syne3	Mus musculus spectrin repeat containing, nuclear envelope family member 3 (Syne3), transcript variant 1, mRNA [NM_001042699]	212073
A_55_P1997756	0.00718501	0.00170122	4.70791	up	0.487469	2.71308	0.622167	0.883365	-0.487469	-1.16928	-1.35408	-1.22344	Il6	Mus musculus interleukin 6 (Il6), mRNA [NM_031168]	16193
A_55_P2012960	0.00135319	0.000191838	4.69155	up	1.91231	0.367403	1.3748	1.21643	-0.367404	-1.2469	-1.31995	-1.11506	Gpx7	Mus musculus glutathione peroxidase 7 (Gpx7), mRNA [NM_024198]	67305
A_55_P2026894	6.95672e-05	2.66746e-06	4.68197	up	1.52033	0.850359	0.899531	1.42259	-0.993536	-1.29804	-1.07372	-0.850359		M6PBP_MOUSE (Q9DBG5) Mannose-6-phosphate receptor-binding protein 1 (Cargo selection protein TIP47), partial (61%) [TC1725171]
A_51_P230507	3.43306e-05	8.18161e-07	4.67696	up	1.35769	0.824311	1.22371	1.20839	-0.824311	-1.02326	-1.36349	-1.07712	Ell2	Mus musculus elongation factor RNA polymerase II 2 (Ell2), mRNA [NM_138953]	192657
A_51_P150653	0.000549027	5.61471e-05	4.67408	up	1.93293	0.5388	1.58877	1.6203	-0.5388	-0.862731	-1.01818	-0.798221	Ptprv	Mus musculus protein tyrosine phosphatase, receptor type, V (Ptprv), mRNA [NM_007955]	13924
A_51_P479786	0.000272576	2.08152e-05	4.67317	up	1.25003	1.8838	1.01959	0.740371	-0.740371	-0.886246	-1.32899	-1.04821	Smtn	Mus musculus smoothelin (Smtn), transcript variant 2, mRNA [NM_013870]	29856
A_51_P431734	1.34064e-05	1.30272e-07	4.65868	up	1.01418	0.973344	1.2713	1.20619	-0.995245	-1.31909	-0.973344	-1.12699	Fam185a	Mus musculus family with sequence similarity 185, member A (Fam185a), mRNA [NM_177869]	330050
A_55_P2058122	9.1253e-06	3.79017e-08	4.65686	up	1.12216	1.17261	0.974531	1.27649	-1.14045	-0.974531	-1.12561	-1.09105	Ccbl2	Mus musculus cysteine conjugate-beta lyase 2 (Ccbl2), mRNA [NM_173763]	229905
A_55_P2136730	0.00490875	0.0010357	4.64321	up	1.46695	0.219876	1.01988	0.490983	-1.48752	-2.15838	-1.79703	-0.219876	Crybb1	Mus musculus crystallin, beta B1 (Crybb1), mRNA [NM_023695]	12960
A_55_P2067362	0.0013493	0.000191127	4.63524	up	0.623249	0.857985	0.938199	1.56784	-1.35358	-0.80602	-2.08046	-0.623249	Dpep2	dipeptidase 2 [Source:MGI Symbol;Acc:MGI:2442042] [ENSMUST00000034373]	319446
A_55_P2431118	0.000240336	1.7323e-05	4.63269	up	1.037	0.73224	1.49219	1.81637	-0.73224	-1.22914	-0.803067	-1.00514	Itsn1	Mus musculus intersectin 1 (SH3 domain protein 1A) (Itsn1), transcript variant 2, mRNA [NM_001110275]	16443
A_55_P2017677	0.00157606	0.0002363	4.62832	up	2.16498	0.553697	1.18755	2.08411	-0.969937	-0.553697	-0.565888	-0.762085	Cap2	Mus musculus CAP, adenylate cyclase-associated protein, 2 (yeast) (Cap2), mRNA [NM_026056]	67252
A_55_P2181276	0.000321786	2.64372e-05	4.61663	up	1.50175	1.23049	0.661447	1.0346	-0.661447	-0.966954	-1.70715	-1.06352	Nhsl2	Mus musculus NHS-like 2 (Nhsl2), mRNA [NM_001163610]	100042480
A_52_P65077	0.000807075	9.57002e-05	4.61412	up	0.724202	0.5254	1.18352	1.53113	-1.45185	-0.5254	-1.14941	-1.73332	Zfp820	Mus musculus zinc finger protein 820 (Zfp820), mRNA [NM_029281]	75424
A_66_P104661	0.00270312	0.000480244	4.60796	up	1.72515	0.3441	1.76745	1.47349	-0.3441	-0.806667	-0.65587	-1.69968		RIKEN cDNA 4930579C12 gene [Source:MGI Symbol;Acc:MGI:2441687] [ENSMUST00000098484]
A_55_P1954799	0.00168628	0.000257565	4.60739	up	1.37968	0.3633	1.32251	2.08441	-0.363299	-1.01554	-1.22632	-1.06073	Defa26	Mus musculus defensin, alpha, 26 (Defa26), mRNA [NM_001079933]	626708
A_55_P2157532	0.00417816	0.000844097	4.60571	up	1.82813	1.69415	1.03537	0.241847	-0.987953	-0.241847	-1.81619	-0.9682
A_55_P2111355	0.00820052	0.0020165	4.60457	up	1.03625	3.05753	0.749427	0.713602	-0.866596	-0.812548	-0.713602	-0.862704	Egfl7	Mus musculus EGF-like domain 7 (Egfl7), transcript variant a, mRNA [NM_178444]	353156
A_51_P392429	0.000209947	1.42355e-05	4.60365	up	1.29402	0.630866	1.26266	1.60067	-1.38361	-0.967657	-1.04077	-0.630866	Mrgpre	Mus musculus MAS-related GPR, member E (Mrgpre), mRNA [NM_175534]	244238
A_55_P2082688	0.00444808	0.000915302	4.59493	up	0.42334	0.669183	0.808974	2.05359	-2.01631	-1.06857	-1.33688	-0.42334	Ak1	Mus musculus adenylate kinase 1 (Ak1), transcript variant 2, mRNA [NM_001198790]	11636
A_55_P1980986	0.00678605	0.00158081	4.58966	up	2.03812	0.00397015	1.68764	1.58109	-0.00396967	-1.07321	-1.25709	-1.14847	Lca5l	Mus musculus Leber congenital amaurosis 5-like (Lca5l), mRNA [NM_001001492]	385668
A_55_P1971963	0.000426261	3.95764e-05	4.58591	up	1.6296	0.620123	1.25604	1.42327	-0.620123	-0.766321	-1.54971	-0.923634	Tmem176b	Mus musculus transmembrane protein 176B (Tmem176b), transcript variant 1, mRNA [NM_023056]	65963
A_55_P2122841	8.35005e-05	3.58448e-06	4.58229	up	1.27193	1.68436	0.77063	1.21426	-1.03441	-0.897311	-1.14074	-0.77063
A_55_P2046348	1.4192e-05	1.46618e-07	4.57793	up	1.10347	0.959527	0.970247	1.19689	-0.959527	-1.39512	-1.08024	-1.11377	Itpripl2	Mus musculus inositol 1,4,5-triphosphate receptor interacting protein-like 2 (Itpripl2), mRNA [NM_001033380]	319622
A_51_P435321	4.45368e-05	1.29601e-06	4.5772	up	1.51752	0.79873	1.34828	1.36911	-0.79873	-0.940666	-1.10821	-0.896603	Ap1s2	Mus musculus adaptor-related protein complex 1, sigma 2 subunit (Ap1s2), transcript variant 1, mRNA [NM_026887]	108012
A_52_P519783	0.00253354	0.000440875	4.57459	up	1.63857	1.75591	1.41349	0.349499	-0.349499	-0.52192	-1.63413	-1.11155	Ltk	Mus musculus leukocyte tyrosine kinase (Ltk), transcript variant 4, mRNA [NM_203345]	17005
A_51_P156857	5.3393e-05	1.73956e-06	4.56915	up	1.2122	0.765918	1.28233	1.36069	-1.33172	-0.945793	-1.10313	-0.765918	Smim3	Mus musculus small integral membrane protein 3 (Smim3), mRNA [NM_134133]	106878
A_55_P2349198	0.000170921	1.05492e-05	4.5671	up	1.68886	0.724405	0.929612	1.21387	-1.3107	-1.04772	-1.12554	-0.724405	D330022H12Rik	Mus musculus 13 days embryo heart cDNA, RIKEN full-length enriched library, clone:D330022H12 product:unclassifiable, full insert sequence. [AK021285]	77095
A_55_P2150976	7.07551e-05	2.77752e-06	4.56583	up	1.27567	1.63948	0.766829	1.16525	-1.00719	-1.02871	-1.11356	-0.766829
A_55_P2003903	0.00491475	0.00103733	4.55974	up	1.05984	0.469451	0.335125	0.895559	-0.335125	-2.56502	-1.80712	-1.28858	Bfsp1	Mus musculus beaded filament structural protein 1, in lens-CP94 (Bfsp1), transcript variant 1, mRNA [NM_001291061]	12075
A_55_P2177248	0.00398007	0.000793393	4.55881	up	1.80392	0.153909	1.51272	2.03877	-0.153909	-0.927859	-1.12419	-1.03937	Ccdc162	coiled-coil domain containing 162 [Source:MGI Symbol;Acc:MGI:1923223] [ENSMUST00000160002]	75973
A_51_P471362	0.000387316	3.47246e-05	4.556	up	1.31393	0.65329	1.11521	1.49268	-0.65329	-0.936379	-1.70457	-0.881717	Ccdc64b	Mus musculus coiled-coil domain containing 64B (Ccdc64b), mRNA [NM_153784]	212733
A_55_P1968618	0.00832633	0.00206002	4.55013	up	0.525055	2.72665	0.869324	0.840253	-0.791523	-1.66388	-0.525055	-0.80189
A_55_P1958200	0.00310257	0.000574127	4.53923	up	1.80713	2.32764	0.659762	0.564739	-0.852006	-0.787449	-1.16633	-0.564739	P2rx1	Mus musculus purinergic receptor P2X, ligand-gated ion channel, 1 (P2rx1), mRNA [NM_008771]	18436
A_55_P2064043	0.000376817	3.34492e-05	4.52083	up	1.65777	0.578173	1.24908	1.49176	-0.578173	-1.14983	-1.26297	-0.738597	Cd44	Mus musculus CD44 antigen (Cd44), transcript variant 1, mRNA [NM_009851]	12505
A_55_P1953387	8.04407e-05	3.36961e-06	4.51321	up	1.18531	1.56751	0.725603	1.18012	-1.11775	-1.02239	-1.17233	-0.725603	Fabp5	Mus musculus fatty acid binding protein 5, epidermal (Fabp5), transcript variant 2, mRNA [NM_001272097]	16592
A_52_P228702	0.00761506	0.00183757	4.50485	up	0.248778	1.17405	1.26664	2.51877	-0.546168	-1.24605	-1.43669	-0.248778	Rnf150	Mus musculus ring finger protein 150 (Rnf150), mRNA [NM_177378]	330812
A_55_P2044684	0.00558983	0.00122712	4.50199	up	0.592321	2.78597	1.18725	0.816916	-0.592321	-0.718057	-0.869933	-1.11948	Rsph1	Mus musculus radial spoke head 1 homolog (Chlamydomonas) (Rsph1), mRNA [NM_025290]	22092
A_52_P479269	0.00782175	0.0019021	4.49994	up	0.330946	0.843562	2.60224	1.83324	-0.330946	-0.736417	-1.32652	-0.675755	Sdc1	Mus musculus syndecan 1 (Sdc1), mRNA [NM_011519]	20969
A_55_P2108609	0.0018208	0.000284626	4.4771	up	2.36968	0.614706	0.975988	1.4885	-0.723577	-0.707504	-1.15561	-0.614706	Srgap3	Mus musculus SLIT-ROBO Rho GTPase activating protein 3 (Srgap3), mRNA [NM_080448]	259302
A_51_P393654	0.0077232	0.00187069	4.47379	up	1.41676	0.137902	0.615964	0.773413	-1.48388	-2.42409	-0.137902	-1.65608	Fam171b	Mus musculus family with sequence similarity 171, member B (Fam171b), mRNA [NM_175514]	241520
A_51_P168695	2.46524e-05	4.44982e-07	4.47148	up	1.25391	0.858505	1.20261	1.46637	-1.09402	-0.985111	-0.923978	-0.858505	Mast4	Mus musculus microtubule associated serine/threonine kinase family member 4 (Mast4), mRNA [NM_175171]	328329
A_55_P2048800	0.000659841	7.26101e-05	4.45858	up	1.79005	0.552721	1.79737	1.89368	-0.672357	-0.638638	-0.552721	-0.728803	Cd82	Mus musculus CD82 antigen (Cd82), transcript variant 3, mRNA [NM_001271432]	12521
A_55_P2021495	0.00589772	0.00131577	4.45689	up	0.762777	0.171283	1.06442	1.64888	-1.05067	-0.171283	-1.91482	-1.84002
A_55_P1998932	0.000172688	1.07545e-05	4.45192	up	1.49688	0.640506	1.34813	1.60458	-0.640506	-0.822833	-1.09043	-0.973856	Tmem154	Mus musculus transmembrane protein 154 (Tmem154), mRNA [NM_177260]	320782
A_55_P2074174	0.000925222	0.000114818	4.43811	up	0.689944	0.745402	0.796968	0.898799	-2.25816	-1.01286	-0.689944	-1.5077	Cpt2	Mus musculus carnitine palmitoyltransferase 2 (Cpt2), mRNA [NM_009949]	12896
A_51_P387138	0.000755629	8.73609e-05	4.43777	up	1.04601	0.477542	1.41674	1.63127	-0.477542	-0.920478	-1.49138	-1.13838	Zfp462	Mus musculus zinc finger protein 462 (Zfp462), mRNA [NM_172867]	242466
A_51_P413539	0.000176234	1.10556e-05	4.41459	up	1.22179	0.802115	1.10533	1.12372	-0.802115	-0.81051	-1.72589	-0.977655	Nek6	Mus musculus NIMA (never in mitosis gene a)-related expressed kinase 6 (Nek6), transcript variant 2, mRNA [NM_021606]	59126
A_55_P1984118	0.00655247	0.0015093	4.41184	up	2.93661	1.30181	0.453422	1.79531	-0.453422	-0.51916	-0.540596	-0.565193	Gfra4	Mus musculus glial cell line derived neurotrophic factor family receptor alpha 4 (Gfra4), transcript variant 2, mRNA [NM_020014]	14588
A_55_P2040678	0.00161472	0.000243875	4.40838	up	1.81248	0.427483	1.47965	2.14307	-0.586886	-0.859734	-0.824203	-0.427483	Susd2	Mus musculus sushi domain containing 2 (Susd2), transcript variant 1, mRNA [NM_027890]	71733
A_55_P2047768	0.00139898	0.000201077	4.39806	up	1.97103	0.461069	1.587	2.00682	-0.461069	-0.474955	-0.775328	-0.810191	Serpinb6c	Mus musculus serine (or cysteine) peptidase inhibitor, clade B, member 6c (Serpinb6c), mRNA [NM_148942]	97848
A_52_P418644	3.0648e-05	6.71654e-07	4.38372	up	0.816569	1.15316	1.15263	1.33987	-0.816569	-0.992126	-1.27308	-0.984612	Plp2	Mus musculus proteolipid protein 2 (Plp2), mRNA [NM_019755]	18824
A_51_P431636	0.00284032	0.000511605	4.3834	up	1.78194	0.441405	0.872829	1.5608	-0.855442	-0.739658	-0.441405	-1.83472	F2rl3	Mus musculus coagulation factor II (thrombin) receptor-like 3 (F2rl3), mRNA [NM_007975]	14065
A_51_P245090	0.000522516	5.2357e-05	4.37641	up	1.33901	0.543302	1.57233	1.29657	-0.543302	-0.782187	-1.49632	-0.945971	Aqp3	Mus musculus aquaporin 3 (Aqp3), mRNA [NM_016689]	11828
A_55_P1952533	0.000364949	3.1832e-05	4.3684	up	1.01137	1.13039	0.6262	1.4452	-1.53689	-0.773378	-1.35878	-0.6262	Fis1	Mus musculus fission 1 (mitochondrial outer membrane) homolog (yeast) (Fis1), transcript variant 2, mRNA [NM_001163243]	66437
A_52_P476029	0.00331169	0.000626022	4.36049	up	2.27526	0.393768	1.67145	2.2738	-0.436934	-0.551057	-0.393768	-0.501934	8430427H17Rik	Mus musculus RIKEN cDNA 8430427H17 gene (8430427H17Rik), transcript variant 1, mRNA [NM_001001986]	329540
A_55_P1992734	0.000235041	1.68064e-05	4.35583	up	0.77315	0.761236	1.47711	1.69457	-0.761236	-0.930112	-0.984585	-1.1098	Olfr1115	Mus musculus olfactory receptor 1115 (Olfr1115), mRNA [NM_146297]	258294
A_55_P2109445	0.000272537	2.07897e-05	4.35543	up	1.15697	0.792513	0.813173	0.616786	-1.47299	-1.32084	-1.7012	-0.616786	Irf4	Mus musculus interferon regulatory factor 4 (Irf4), mRNA [NM_013674]	16364
A_55_P2161353	0.000597945	6.30277e-05	4.35368	up	1.54751	0.553281	1.80353	1.80487	-0.674412	-0.553281	-0.933243	-0.618807	Kcnmb4	Mus musculus potassium large conductance calcium-activated channel, subfamily M, beta member 4 (Kcnmb4), mRNA [NM_021452]	58802
A_55_P1982916	0.000506578	4.99971e-05	4.35196	up	1.70624	1.64567	0.800877	0.637398	-0.891599	-1.08783	-1.07965	-0.637398	Bzrap1	Mus musculus benzodiazepine receptor associated protein 1 (Bzrap1), mRNA [NM_172449]	207777
A_55_P2137745	0.00326473	0.000614416	4.35096	up	2.13747	0.435013	0.664079	1.46987	-1.18082	-0.784572	-1.3785	-0.435013	Srgap3	SLIT-ROBO Rho GTPase activating protein 3 [Source:MGI Symbol;Acc:MGI:2152938] [ENSMUST00000060215]	259302
A_52_P226348	0.000561287	5.76852e-05	4.34677	up	1.13063	0.499207	1.33205	1.52426	-0.499207	-0.840912	-1.44526	-1.20826	F730043M19Rik	Mus musculus B6-derived CD11 +ve dendritic cells cDNA, RIKEN full-length enriched library, clone:F730043M19 product:hypothetical protein, full insert sequence. [AK089514]	320046
A_55_P2065824	0.00026335	1.98688e-05	4.33291	up	1.11849	1.76091	0.764184	0.773737	-0.764184	-0.966929	-1.27841	-1.03449	Smtn	Mus musculus smoothelin (Smtn), transcript variant 4, mRNA [NM_001284428]	29856
A_51_P396570	0.000277606	2.14787e-05	4.31523	up	0.843596	0.649177	0.64189	1.25476	-0.641891	-1.29656	-1.53402	-1.57586	Plod2	Mus musculus procollagen lysine, 2-oxoglutarate 5-dioxygenase 2 (Plod2), transcript variant 2, mRNA [NM_011961]	26432
A_52_P100185	0.000420439	3.8819e-05	4.31005	up	1.1191	0.496485	1.13805	1.3838	-1.51796	-0.496485	-1.12185	-1.15708	4930503L19Rik	Mus musculus RIKEN cDNA 4930503L19 gene (4930503L19Rik), mRNA [NM_172967]	269033
A_55_P1988784	0.000120084	6.33796e-06	4.3017	up	0.922475	0.746672	1.444	1.05458	-0.746672	-1.12062	-0.927741	-1.45686
A_55_P2129437	0.000252307	1.86587e-05	4.291	up	1.47787	0.651052	1.26824	1.6456	-0.651052	-0.77011	-1.21737	-0.723961	Ppap2c	Mus musculus phosphatidic acid phosphatase type 2C (Ppap2c), mRNA [NM_015817]	50784
A_55_P2015253	0.000486717	4.73218e-05	4.28886	up	1.10266	0.554014	1.62401	1.00983	-1.04622	-0.554013	-1.01421	-1.49743	Pde11a	Mus musculus phosphodiesterase 11A (Pde11a), mRNA [NM_001081033]	241489
A_52_P45841	0.000205242	1.3759e-05	4.2872	up	0.826936	0.662618	1.09111	0.809615	-1.74504	-1.27984	-1.32236	-0.662619	Gorasp1	Mus musculus golgi reassembly stacking protein 1 (Gorasp1), mRNA [NM_028976]	74498
A_51_P220934	0.00148421	0.000217603	4.27043	up	1.75237	0.380792	0.854573	1.51563	-0.380792	-1.11975	-1.23205	-1.14156	Vstm5	Mus musculus V-set and transmembrane domain containing 5 (Vstm5), mRNA [NM_026955]	69137
A_51_P151586	2.27359e-05	3.72549e-07	4.26129	up	0.89024	0.913192	0.947028	1.12504	-0.89024	-1.03815	-1.14351	-1.41776	Gsg2	Mus musculus germ cell-specific gene 2 (Gsg2), mRNA [NM_010353]	14841
A_55_P2021447	0.00259133	0.000454939	4.26072	up	0.663465	1.9372	0.484756	0.942701	-0.883248	-1.27282	-0.484756	-1.69544	Fkbp1b	Mus musculus FK506 binding protein 1b (Fkbp1b), mRNA [NM_016863]	14226
A_55_P2022870	0.000259724	1.94637e-05	4.25846	up	0.820516	0.656633	0.88177	1.54974	-1.35045	-0.656633	-1.1475	-1.29809		Mus musculus 10 days neonate medulla oblongata cDNA, RIKEN full-length enriched library, clone:B830047I20 product:unclassifiable, full insert sequence. [AK163669]
A_55_P1965902	0.000364741	3.18046e-05	4.25794	up	1.6733	0.595619	1.50894	1.76671	-0.676505	-0.727899	-0.816023	-0.595619	Pi4k2a	Mus musculus phosphatidylinositol 4-kinase type 2 alpha (Pi4k2a), mRNA [NM_145501]	84095
A_55_P2378827	4.41195e-05	1.27716e-06	4.25681	up	1.16532	0.817325	0.908229	1.30147	-1.07443	-0.817325	-1.33904	-0.935936	LOC553096	Mus musculus 16 days embryo head cDNA, RIKEN full-length enriched library, clone:C130020E14 product:unclassifiable, full insert sequence. [AK047890]	553096
A_51_P300337	0.00208656	0.000341671	4.25306	up	0.904475	2.23935	0.937799	0.586062	-0.790372	-1.02304	-1.28684	-0.586062	Csrp2	Mus musculus cysteine and glycine-rich protein 2 (Csrp2), mRNA [NM_007792]	13008
A_51_P391159	0.00201901	0.000326487	4.24955	up	1.57359	0.274919	1.4892	1.76684	-0.274919	-0.881731	-1.23751	-0.850525	Ang	Mus musculus angiogenin, ribonuclease, RNase A family, 5 (Ang), transcript variant 1, mRNA [NM_007447]	11727
A_55_P2111331	0.00264268	0.000466827	4.23375	up	1.91357	0.286789	0.939888	1.45251	-0.286789	-1.30564	-1.00648	-1.13607	Klhl32	Mus musculus kelch-like 32 (Klhl32), transcript variant 1, mRNA [NM_001163020]	212390
A_51_P315391	0.00259058	0.000454403	4.22782	up	1.27737	0.175475	1.35439	1.15548	-1.35173	-1.30852	-1.5212	-0.175475	Txlnb	Mus musculus taxilin beta (Txlnb), mRNA [NM_138628]	378431
A_51_P166728	0.000232784	1.65723e-05	4.22522	up	1.83213	0.847824	0.793607	1.20508	-0.909811	-0.891043	-0.793607	-1.04301	Pou2f2	Mus musculus POU domain, class 2, transcription factor 2 (Pou2f2), transcript variant 2, mRNA [NM_011138]	18987
A_55_P1981670	0.00755273	0.0018187	4.22486	up	1.66694	0.152797	1.59501	1.90632	-0.152797	-0.31425	-1.62731	-0.900194	2017-09-08	Mus musculus septin 8 (Sept8), transcript variant 2, mRNA [NM_001252332]	20362
A_55_P2130104	0.001587	0.000238502	4.2179	up	1.98091	0.374266	1.34104	1.71912	-0.374266	-0.766415	-0.843277	-0.906801	Slc52a3	Mus musculus solute carrier protein family 52, member 3 (Slc52a3), transcript variant 1, mRNA [NM_027172]	69698
A_55_P2275030	0.000896726	0.000110169	4.21474	up	1.59239	0.535168	1.11414	1.47984	-0.56101	-0.535168	-1.50302	-0.981034	G630055G22Rik	Mus musculus RIKEN cDNA G630055G22 gene (G630055G22Rik), long non-coding RNA [NR_045404]	414127
A_52_P470316	0.000182431	1.15922e-05	4.20966	up	1.44196	0.664106	1.69968	1.33325	-0.664106	-0.740627	-0.968459	-0.782625	Laptm4b	Mus musculus lysosomal-associated protein transmembrane 4B (Laptm4b), mRNA [NM_033521]	114128
A_55_P2148708	0.000211851	1.44596e-05	4.19454	up	1.46558	0.642875	1.65164	1.39741	-0.642875	-0.715146	-1.02589	-0.732635
A_55_P1959305	0.000106707	5.27524e-06	4.19221	up	1.2481	0.74629	1.32024	1.01235	-0.74629	-0.889881	-1.43706	-0.870636	Rbm47	Mus musculus RNA binding motif protein 47 (Rbm47), transcript variant 1, mRNA [NM_178446]	245945
A_55_P1994539	8.70995e-05	3.81334e-06	4.19069	up	0.870117	0.701905	0.931195	1.11012	-0.701905	-1.15272	-1.50869	-1.2921	Cldn12	Mus musculus claudin 12 (Cldn12), transcript variant 2, mRNA [NM_001193659]	64945
A_52_P578840	0.00020671	1.39203e-05	4.18771	up	1.3221	0.71115	0.82265	0.756335	-0.71115	-1.42032	-0.998065	-1.52287	Pigb	Mus musculus phosphatidylinositol glycan anchor biosynthesis, class B (Pigb), mRNA [NM_018889]	55981
A_51_P210395	9.95105e-06	6.19422e-08	4.18643	up	1.09816	1.24004	1.1	0.920487	-0.98641	-0.920487	-1.0471	-0.95019	Glrx	Mus musculus glutaredoxin (Glrx), mRNA [NM_053108]	93692
A_55_P2170847	0.000747741	8.62027e-05	4.18497	up	1.72675	0.483863	1.34263	1.24675	-0.483863	-0.775032	-1.33685	-0.865127	Fbxo27	Mus musculus F-box protein 27 (Fbxo27), transcript variant 1, mRNA [NM_001163702]	233040
A_55_P2023042	0.00417153	0.000842546	4.17589	up	1.14302	0.211011	1.38309	2.15568	-0.211011	-1.08428	-1.06687	-0.993367	Ift43	Mus musculus intraflagellar transport 43 (Ift43), transcript variant 1, mRNA [NM_001199843]	76411
A_51_P108266	0.000507332	5.011e-05	4.17125	up	1.67593	0.559655	1.49539	1.50527	-0.559655	-0.660651	-1.15999	-0.625384	Actn2	Mus musculus actinin alpha 2 (Actn2), mRNA [NM_033268]	11472
A_52_P10017	0.00274811	0.000490533	4.16998	up	1.55353	0.28581	1.94607	1.68613	-0.28581	-0.631182	-1.1851	-0.666532	Tmem64	Mus musculus transmembrane protein 64 (Tmem64), mRNA [NM_181401]	100201
A_55_P2159070	0.000325051	2.68125e-05	4.16926	up	0.626716	1.53772	0.793282	0.917534	-0.626716	-1.11073	-1.43317	-1.19329	2810025M15Rik	Mus musculus RIKEN cDNA 2810025M15 gene (2810025M15Rik), long non-coding RNA [NR_027984]	69953
A_55_P1983314	0.00379412	0.000747582	4.16843	up	0.64105	1.8883	1.07659	0.446979	-0.785699	-0.446979	-1.07044	-1.88199	Crat	Mus musculus carnitine acetyltransferase (Crat), mRNA [NM_007760]	12908
A_55_P1959283	0.00436189	0.000891379	4.15952	up	0.255241	1.76871	1.99361	0.807384	-0.255241	-0.958121	-1.1392	-1.04815	Rbm44	Mus musculus RNA binding motif protein 44 (Rbm44), mRNA [NM_001033408]	329207
A_55_P2002854	0.000187063	1.19576e-05	4.14296	up	1.13974	1.12045	0.666492	1.50001	-0.666492	-1.36623	-0.80719	-0.936048	Aifm2	Mus musculus apoptosis-inducing factor, mitochondrion-associated 2 (Aifm2), transcript variant 3, mRNA [NM_001039194]	71361
A_51_P317740	0.00217994	0.000361069	4.14167	up	1.47781	0.29669	1.51314	1.75127	-0.296689	-1.1679	-0.559369	-1.13799	Pcgf2	Mus musculus polycomb group ring finger 2 (Pcgf2), transcript variant 1, mRNA [NM_009545]	22658
A_55_P2137927	0.000815214	9.70252e-05	4.13082	up	1.7424	0.500062	1.66622	1.8432	-0.70038	-0.616132	-0.500062	-0.617259	Cd82	Mus musculus CD82 antigen (Cd82), transcript variant 3, mRNA [NM_001271432]	12521
A_51_P228817	0.00661852	0.00152904	4.12969	up	0.812069	2.5999	1.10635	0.488839	-0.488839	-0.747965	-0.668845	-1.27132	Stau2	staufen (RNA binding protein) homolog 2 (Drosophila) [Source:MGI Symbol;Acc:MGI:1352508] [ENSMUST00000127420]	29819
A_55_P2090817	0.000536821	5.43332e-05	4.12516	up	1.74954	0.561632	1.51198	1.54476	-0.561632	-0.623485	-1.04655	-0.578216	Macrod2	Mus musculus MACRO domain containing 2 (Macrod2), transcript variant 2, mRNA [NM_028387]	72899
A_52_P264405	0.00077586	9.06824e-05	4.12275	up	0.672516	0.614414	0.896357	1.25462	-1.8643	-0.86999	-0.614413	-1.38783	Gstm6	glutathione S-transferase, mu 6 [Source:MGI Symbol;Acc:MGI:1309467] [ENSMUST00000106680]	14867
A_52_P625171	0.00412646	0.000829283	4.12269	up	0.905903	0.566004	0.538517	2.13079	-0.538517	-0.848153	-1.68981	-0.956643	Asph	Mus musculus aspartate-beta-hydroxylase (Asph), transcript variant 2, mRNA [NM_133723]	65973
A_51_P301394	0.00889062	0.00224061	4.10856	up	1.06257	0.331341	0.440918	0.195586	-1.72332	-1.63838	-2.56682	-0.195586	Gspt2	Mus musculus G1 to S phase transition 2 (Gspt2), mRNA [NM_008179]	14853
A_52_P20639	0.00310257	0.000574155	4.10208	up	0.979587	0.253625	1.33097	1.79208	-0.253626	-0.815027	-1.41562	-1.30488	Rd3	Mus musculus retinal degeneration 3 (Rd3), transcript variant 1, mRNA [NM_023727]	74023
A_51_P154679	0.00626241	0.00142641	4.08875	up	0.837774	2.39664	0.420465	0.72257	-0.420465	-0.819016	-1.301	-1.20871	Tbc1d24	Mus musculus TBC1 domain family, member 24 (Tbc1d24), transcript variant 4, mRNA [NM_173186]	224617
A_55_P2067453	0.00398884	0.00079595	4.08281	up	1.23555	0.239526	1.17274	1.90052	-0.239526	-0.884156	-1.60147	-0.844759	Tspan17	Mus musculus tetraspanin 17 (Tspan17), mRNA [NM_028841]	74257
A_55_P1983921	0.0021984	0.000365297	4.08245	up	1.6279	0.387454	0.949371	1.46121	-0.909176	-1.66176	-0.387454	-0.733412	Crybb3	Mus musculus crystallin, beta B3 (Crybb3), transcript variant 1, mRNA [NM_021352]	12962
A_52_P853177	0.0049268	0.00104064	4.08209	up	2.14577	0.378651	0.451645	1.18608	-0.378651	-1.07615	-1.29233	-1.20794	Angptl2	Mus musculus angiopoietin-like 2 (Angptl2), mRNA [NM_011923]	26360
A_55_P2108012	0.00256175	0.000447731	4.07252	up	1.55815	0.266312	1.10471	1.79251	-0.266312	-0.990607	-1.30153	-0.823557	Fam78b	Mus musculus family with sequence similarity 78, member B (Fam78b), transcript variant 1, mRNA [NM_001160262]	226610
A_55_P2167107	0.00973496	0.00252367	4.07235	up	1.51677	0.293882	0.841998	2.65048	-0.293882	-1.0258	-0.541167	-0.939466	Cdk14	Mus musculus cyclin-dependent kinase 14 (Cdk14), mRNA [NM_011074]	18647
A_55_P2105406	0.00253262	0.000440514	4.07079	up	2.22228	0.433208	1.08834	1.53213	-1.0705	-0.63117	-0.690399	-0.433208	Nrxn3	neurexin III [Source:MGI Symbol;Acc:MGI:1096389] [ENSMUST00000110138]	18191
A_52_P463977	0.000281665	2.19305e-05	4.0667	up	1.77446	0.630542	1.37828	1.48792	-0.672186	-0.630542	-0.692714	-0.828796	Tmem140	Mus musculus transmembrane protein 140 (Tmem140), mRNA [NM_197986]	68487
A_55_P2000454	0.00228648	0.000384853	4.05438	up	2.31891	0.44338	1.4622	1.59772	-0.44338	-0.626622	-0.525429	-0.660278	Tspan18	tetraspanin 18 [Source:MGI Symbol;Acc:MGI:1917186] [ENSMUST00000181716]	241556
A_55_P2105517	0.000200961	1.33245e-05	4.04704	up	1.14626	0.648887	1.05691	1.64551	-0.648887	-0.861331	-1.12936	-0.930317		Mus musculus 16 days embryo head cDNA, RIKEN full-length enriched library, clone:C130021K09 product:unclassifiable, full insert sequence. [AK047917]
A_52_P635338	0.000372238	3.28542e-05	4.04476	up	1.42563	1.62123	0.554622	1.1433	-0.554622	-0.697752	-1.08898	-0.978096	Fes	Mus musculus feline sarcoma oncogene (Fes), mRNA [NM_010194]	14159
A_55_P1980257	0.00660077	0.00152324	4.04093	up	1.9931	0.0911627	1.67279	1.9282	-0.0911622	-0.799171	-0.965313	-0.517849	Cxx1c	Mus musculus CAAX box 1C (Cxx1c), mRNA [NM_028375]	72865
A_55_P1968982	7.25073e-05	2.87752e-06	4.03796	up	1.09813	0.726373	1.20737	1.43795	-0.746802	-1.06016	-1.05134	-0.726373	Pbx3	Mus musculus pre B cell leukemia homeobox 3 (Pbx3), transcript variant a, mRNA [NM_016768]	18516
A_52_P466701	0.00444524	0.000914079	4.03319	up	1.67006	0.256161	1.97665	2.13993	-0.256161	-0.410396	-0.84045	-0.497888	Fuom	Mus musculus fucose mutarotase (Fuom), transcript variant 1, mRNA [NM_026928]	69064
A_52_P346987	0.00665979	0.00154313	4.03079	up	1.36763	0.261053	1.0083	1.04413	-2.22909	-1.22576	-0.647225	-0.261053	Hoxc9	Mus musculus homeobox C9 (Hoxc9), mRNA [NM_008272]	15427
A_55_P1987231	0.00294638	0.00053652	4.0278	up	1.63315	0.332551	1.93597	2.1101	-0.332551	-0.475683	-0.681781	-0.538169	Fuom	Mus musculus fucose mutarotase (Fuom), transcript variant 2, mRNA [NM_001286217]	69064
A_52_P426768	0.00416563	0.000840195	4.02018	up	1.04109	0.409216	1.49217	2.44913	-0.746143	-0.627468	-0.854607	-0.409216	Cited4	Mus musculus Cbp/p300-interacting transactivator, with Glu/Asp-rich carboxy-terminal domain, 4 (Cited4), mRNA [NM_019563]	56222
A_55_P2234979	0.0014597	0.000213013	4.00711	up	2	0.594912	0.725441	1.292	-0.594912	-0.624371	-1.18056	-0.998057	3110027N22Rik	Mus musculus 13 days embryo head cDNA, RIKEN full-length enriched library, clone:3110027N22 product:inferred: RIKEN cDNA 3110027N22 gene, full insert sequence. [AK014088]	73168
A_55_P2165199	0.000154281	9.0494e-06	4.00651	up	1.30365	0.607004	1.40177	1.45524	-0.607004	-0.843204	-0.970905	-0.820606	Cxcr6	Mus musculus chemokine (C-X-C motif) receptor 6 (Cxcr6), mRNA [NM_030712]	80901
A_55_P2043627	0.000139616	7.77194e-06	4.00315	up	1.45987	0.68155	1.36791	1.06791	-0.70453	-0.894758	-1.14646	-0.68155	Fam89a	Mus musculus family with sequence similarity 89, member A (Fam89a), mRNA [NM_001081120]	69627
A_55_P2097533	0.00077899	9.11667e-05	4.00308	up	1.39706	0.485194	1.12176	1.38481	-0.485194	-0.65483	-1.48214	-0.993456	Ankrd6	Mus musculus ankyrin repeat domain 6 (Ankrd6), transcript variant 1, mRNA [NM_001012450]	140577
A_55_P2258375	0.00177114	0.000274788	4.00104	up	1.13202	0.339058	1.46465	1.59755	-0.339058	-0.789037	-1.46581	-0.874316	Xkr6	X Kell blood group precursor related family member 6 homolog [Source:MGI Symbol;Acc:MGI:2447765] [ENSMUST00000176510]	219149
A_66_P107583	3.33875e-06	5.07345e-10	46.0169	down	-2.56321	-2.73364	-2.61928	-2.51827	2.96346	2.51827	3.23534	2.94491	Rhox3a	Mus musculus reproductive homeobox 3A (Rhox3a), mRNA [NM_194063]	382209
A_52_P452689	0.000440461	4.14302e-05	45.2706	down	-3.96594	-2.02308	-1.50851	-4.23797	1.50851	2.75306	2.56583	3.43911	Atf3	Mus musculus activating transcription factor 3 (Atf3), mRNA [NM_007498]	11910
A_55_P2105878	0.000146222	8.32114e-06	37.9211	down	-3.8921	-1.62221	-2.58089	-3.27788	3.28714	2.07989	1.62221	2.61738	Ccr10	Mus musculus chemokine (C-C motif) receptor 10 (Ccr10), mRNA [NM_007721]	12777
A_66_P135403	2.97101e-06	3.00976e-10	36.3478	down	-2.42798	-2.85754	-2.53831	-2.94487	2.54855	2.48323	2.42798	2.50671	AI481877	expressed sequence AI481877 [Source:MGI Symbol;Acc:MGI:2140313] [ENSMUST00000122832]	100155
A_55_P2147956	0.000720946	8.22191e-05	35.5927	down	-1.56538	-1.56613	-1.37688	-1.46699	1.37688	3.92403	4.0876	5.25016	Fam71a	Mus musculus family with sequence similarity 71, member A (Fam71a), mRNA [NM_001109759]	619288
A_55_P2113160	0.00364215	0.000708229	33.4027	down	-3.8177	-3.14925	-0.467434	-5.12335	2.04239	2.83084	0.467434	2.34918	Mal	Mus musculus myelin and lymphocyte protein, T cell differentiation protein (Mal), transcript variant 1, mRNA [NM_010762]	17153
A_52_P68893	2.46524e-05	4.48693e-07	33.282	down	-1.95192	-2.96098	-2.3706	-2.34699	1.95192	2.34042	2.81537	3.48849	Ifng	Mus musculus interferon gamma (Ifng), mRNA [NM_008337]	15978
A_55_P1983508	6.1833e-05	2.19395e-06	32.7849	down	-1.99773	-3.14833	-1.83396	-3.26433	1.83396	2.30085	2.46351	3.29717	Nr4a2	Mus musculus nuclear receptor subfamily 4, group A, member 2 (Nr4a2), transcript variant 1, mRNA [NM_013613]	18227
A_55_P2072233	3.53826e-05	8.64117e-07	30.2386	down	-1.77267	-1.93565	-2.21491	-2.66532	1.77267	2.67217	3.31224	3.32766	Zcchc12	Mus musculus zinc finger, CCHC domain containing 12 (Zcchc12), mRNA [NM_028325]	72693
A_55_P1954196	1.98975e-05	2.81763e-07	30.009	down	-3.15372	-3.38334	-1.85879	-3.16338	2.04567	2.19317	1.97244	1.85879	C1ql3	Mus musculus C1q-like 3 (C1ql3), mRNA [NM_153155]	227580
A_51_P259118	1.06494e-05	7.12029e-08	28.7805	down	-1.96845	-3.10047	-2.99617	-2.33989	2.22411	2.38623	1.96845	2.40432	Klhl1	Mus musculus kelch-like 1 (Klhl1), mRNA [NM_053105]	93688
A_52_P608322	0.000199812	1.31926e-05	27.9197	down	-2.1921	-3.0729	-1.49755	-2.56127	1.49755	2.03226	2.59042	3.76879	Maff	Mus musculus v-maf musculoaponeurotic fibrosarcoma oncogene family, protein F (avian) (Maff), mRNA [NM_010755]	17133
A_55_P2007233	1.26985e-05	1.14694e-07	27.7987	down	-3.00958	-2.73193	-1.8588	-3.03606	1.97184	2.35997	2.36081	1.8588	A530021J07Rik	PREDICTED: Mus musculus Riken cDNA A530021J07 gene (A530021J07Rik), transcript variant X1, misc_RNA [XR_035179]	330578
A_55_P2021014	7.05029e-05	2.73451e-06	27.3858	down	-3.10826	-3.53978	-3.47211	-1.58716	2.00914	2.07727	1.72055	1.58716	Tigd4	Mus musculus tigger transposable element derived 4 (Tigd4), mRNA [NM_207278]	403175
A_51_P290576	0.000117034	6.06143e-06	27.256	down	-2.73844	-1.80925	-1.64723	-1.77495	1.64723	2.53625	3.08668	3.83398	Plk2	Mus musculus polo-like kinase 2 (Plk2), mRNA [NM_152804]	20620
A_55_P2004551	0.000456059	4.33479e-05	27.2378	down	-1.71631	-2.48549	-2.40858	-4.85204	2.05451	1.71631	2.03181	1.80511	Klra1	Mus musculus killer cell lectin-like receptor, subfamily A, member 1 (Klra1), mRNA [NM_016659]	16627
A_55_P2223502	0.000965796	0.000121555	26.8525	down	-1.38199	-1.50825	-1.39908	-1.28134	1.28134	3.13609	3.95411	5.04574	4930465K12Rik	Mus musculus adult male testis cDNA, RIKEN full-length enriched library, clone:4930465K12 product:unclassifiable, full insert sequence. [AK015508]	75021
A_55_P2181963	6.34642e-06	1.54301e-08	26.8124	down	-2.67458	-2.05502	-2.0281	-2.73421	2.5163	2.44739	2.49561	2.0281	Gm8369	Mus musculus predicted gene 8369 (Gm8369), mRNA [NM_001164202]	666926
A_55_P1958018	3.94896e-05	1.04593e-06	25.7588	down	-2.48725	-2.59013	-1.57484	-2.34867	1.57484	2.45848	2.51651	3.19724	LOC102637766	PREDICTED: Mus musculus uncharacterized LOC102637766 (LOC102637766), transcript variant X1, ncRNA [XR_382144]	102637766
A_66_P126915	0.00037635	3.33792e-05	25.6245	down	-3.2027	-3.38862	-1.38186	-1.53365	1.38186	2.11036	2.55175	3.16701	D730003K21Rik	PREDICTED: Mus musculus RIKEN cDNA D730003K21 gene (D730003K21Rik), transcript variant X1, misc_RNA [XR_379940]	78580
A_55_P2043777	2.97101e-06	1.7527e-10	24.6128	down	-2.24688	-2.39218	-2.28138	-2.17358	2.28355	2.50895	2.42524	2.17358	Trpm1	transient receptor potential cation channel, subfamily M, member 1 [Source:MGI Symbol;Acc:MGI:1330305] [ENSMUST00000032737]	17364
A_55_P2067221	3.0481e-05	6.64852e-07	24.4601	down	-1.95709	-3.47631	-2.19777	-2.2273	2.58497	1.95709	1.95933	2.08959	Iqsec3	Mus musculus IQ motif and Sec7 domain 3 (Iqsec3), transcript variant 3, long non-coding RNA [NR_110358]	243621
A_55_P2118124	4.12303e-06	2.81934e-09	24.2905	down	-2.42801	-2.5566	-2.02201	-2.44036	2.40847	2.46005	2.02201	2.07176	AU016765	Mus musculus expressed sequence AU016765 (AU016765), long non-coding RNA [NR_045899]	100043582
A_55_P2107528	1.09674e-05	7.52735e-08	24.2177	down	-2.39861	-2.39577	-1.91721	-3.19427	2.16786	2.19674	2.20428	1.91721
A_51_P115471	0.00653515	0.00150399	23.8493	down	-4.28697	-0.313498	-3.64868	-3.25785	0.313498	0.96298	1.97653	3.5435	Apol8	apolipoprotein L 8 [Source:MGI Symbol;Acc:MGI:2444921] [ENSMUST00000089450]	239552
A_55_P2113051	4.66882e-05	1.39071e-06	23.596	down	-1.68388	-2.50976	-3.28071	-2.16869	1.96681	1.68388	2.16491	2.78322	Fosb	Mus musculus FBJ osteosarcoma oncogene B (Fosb), mRNA [NM_008036]	14282
A_51_P128397	0.000984475	0.000124709	23.0693	down	-0.9431	-3.40584	-2.03927	-3.79002	0.9431	2.03924	2.11275	2.8383	Nr4a3	Mus musculus nuclear receptor subfamily 4, group A, member 3 (Nr4a3), mRNA [NM_015743]	18124
A_52_P494622	8.35005e-05	3.5837e-06	23.0132	down	-1.59319	-2.84887	-1.66092	-2.64618	1.59319	2.18133	2.39956	3.17433	Nr4a2	Mus musculus nuclear receptor subfamily 4, group A, member 2 (Nr4a2), transcript variant 1, mRNA [NM_013613]	18227
A_51_P355434	0.00157963	0.000236994	22.6549	down	-4.7547	-0.913144	-3.21855	-3.07697	0.913144	1.32065	1.68224	2.12762	Trib1	tribbles homolog 1 (Drosophila) [Source:MGI Symbol;Acc:MGI:2443397] [ENSMUST00000118228]	211770
A_55_P2176894	4.17714e-06	3.42064e-09	22.4316	down	-2.02756	-2.39527	-2.15713	-2.28694	2.67667	2.15593	2.22279	2.02756
A_55_P2074883	0.00171914	0.000264225	22.0893	down	-3.62741	-1.3887	-1.21772	-1.72019	1.21772	1.75885	2.89226	4.03824	2310016D23Rik	PREDICTED: Mus musculus RIKEN cDNA 2310016D23 gene (2310016D23Rik), ncRNA [XR_373437]	76443
A_52_P325161	0.000171874	1.06664e-05	22.0093	down	-3.26636	-3.01798	-1.47585	-1.69865	1.47585	1.99894	2.10894	2.79759	Zbtb10	Mus musculus zinc finger and BTB domain containing 10 (Zbtb10), mRNA [NM_177660]	229055
A_55_P1972663	2.97101e-06	1.78033e-10	21.8311	down	-2.17741	-2.37466	-2.25445	-2.11311	2.37435	2.17603	2.11311	2.21013	Smok3b	Mus musculus sperm motility kinase 3B (Smok3b), mRNA [NM_001039889]	622474
A_51_P173709	0.000118483	6.17844e-06	21.5259	down	-3.65847	-2.32185	-1.52977	-3.26628	1.52977	1.95287	1.76848	1.6845	Gprc5b	Mus musculus G protein-coupled receptor, family C, group 5, member B (Gprc5b), transcript variant 2, mRNA [NM_022420]	64297
A_55_P2183518	7.06445e-05	2.75196e-06	20.4365	down	-2.0238	-1.6386	-3.06152	-3.40776	2.02184	1.89969	1.6386	1.7205
A_52_P1194572	2.57496e-05	4.97497e-07	20.2905	down	-1.93203	-1.77727	-2.95781	-2.82726	1.87622	2.40339	1.77727	1.81966	Fbxw22	Mus musculus F-box and WD-40 domain protein 22 (Fbxw22), mRNA [NM_001014395]	382156
A_55_P2329313	9.74035e-06	5.38128e-08	20.1256	down	-2.02657	-2.16261	-2.05829	-1.93645	2.94898	1.93645	1.94379	2.31069	C530014P21Rik	Mus musculus 12 days embryo spinal cord cDNA, RIKEN full-length enriched library, clone:C530014P21 product:unclassifiable, full insert sequence. [AK049648]	399604
A_55_P2090065	1.42742e-05	1.48581e-07	20.1113	down	-1.78885	-2.01497	-2.98298	-2.36005	2.30982	1.98996	2.08428	1.78885	Myh15	Mus musculus myosin, heavy chain 15 (Myh15), mRNA [NM_001166210]	667772
A_55_P2151672	9.74035e-06	5.13577e-08	19.9655	down	-1.76186	-2.51026	-2.8679	-2.53402	2.01787	1.95137	1.87259	1.76186		predicted gene 5316 [Source:MGI Symbol;Acc:MGI:3645576] [ENSMUST00000050391]
A_66_P100220	1.36072e-05	1.34401e-07	19.8874	down	-1.95373	-1.79277	-2.6579	-2.87456	2.11748	2.1431	1.79277	1.92282		predicted gene 10300 [Source:MGI Symbol;Acc:MGI:3641670] [ENSMUST00000094662]
A_51_P338031	0.00046087	4.39569e-05	19.4495	down	-2.19017	-3.48853	-1.22295	-3.81171	1.55126	1.9835	1.65557	1.22295	Trpm1	Mus musculus transient receptor potential cation channel, subfamily M, member 1 (Trpm1), transcript variant 1, mRNA [NM_018752]	17364
A_55_P2155572	4.6895e-06	6.11611e-09	19.4433	down	-1.93462	-2.42143	-1.91613	-2.44198	2.17394	2.026	2.29457	1.91613
A_55_P1953341	2.15767e-05	3.2998e-07	19.155	down	-2.78316	-2.88423	-1.87611	-1.72171	2.00653	2.04532	1.72171	1.99982	Wfdc2	Mus musculus WAP four-disulfide core domain 2 (Wfdc2), mRNA [NM_026323]	67701
A_51_P416858	9.74035e-06	5.19723e-08	18.9072	down	-2.77144	-2.27121	-1.8327	-1.97759	1.8327	2.20229	2.23745	1.83806	Myl1	Mus musculus myosin, light polypeptide 1 (Myl1), transcript variant 1f, mRNA [NM_021285]	17901
A_55_P2089362	3.0993e-05	6.86387e-07	18.7852	down	-2.0948	-3.2756	-1.99343	-1.80769	2.14057	1.97363	1.80769	1.8327	Wfdc13	Mus musculus WAP four-disulfide core domain 13 (Wfdc13), mRNA [NM_001012704]	408190
A_55_P1994284	4.6895e-06	6.24193e-09	18.4957	down	-2.44055	-2.07973	-2.49855	-1.83848	2.01218	2.063	1.83848	2.06553	Catsper4	Mus musculus cation channel, sperm associated 4 (Catsper4), transcript variant 1, mRNA [NM_177866]	329954
A_66_P122621	0.00021238	1.4528e-05	18.3322	down	-3.66071	-2.58316	-1.39575	-1.81743	1.39575	1.96922	2.03344	1.92976	Gm9889	Mus musculus 16 days neonate thymus cDNA, RIKEN full-length enriched library, clone:A130095K04 product:hypothetical Proline-rich region containing protein, full insert sequence. [AK038322]	791369
A_51_P509573	0.000417796	3.84624e-05	18.2299	down	-2.8571	-1.0353	-2.73582	-3.03211	1.0353	1.43967	1.85472	2.76291	Ccl4	Mus musculus chemokine (C-C motif) ligand 4 (Ccl4), mRNA [NM_013652]	20303
A_52_P456243	0.000223083	1.55653e-05	18.1214	down	-1.17554	-3.30533	-3.23205	-3.08011	1.17554	1.68229	1.57468	1.49296	2900079G21Rik	Mus musculus RIKEN cDNA 2900079G21 gene (2900079G21Rik), transcript variant 2, long non-coding RNA [NR_033431]	620760
A_51_P239654	0.000120073	6.32305e-06	18.1109	down	-1.329	-2.73125	-2.02298	-3.05865	1.329	1.83082	1.86341	2.55003	Nr4a1	Mus musculus nuclear receptor subfamily 4, group A, member 1 (Nr4a1), mRNA [NM_010444]	15370
A_55_P2094831	2.97101e-06	2.34487e-10	18.0868	down	-1.97317	-2.18127	-2.07885	-2.00039	2.10971	2.24061	1.97317	2.15028	Slco1c1	Mus musculus solute carrier organic anion transporter family, member 1c1 (Slco1c1), transcript variant 1, mRNA [NM_021471]	58807
A_55_P2368366	5.85896e-06	1.23917e-08	18.0397	down	-2.35636	-2.62914	-2.40887	-1.7885	1.93213	1.83576	1.7885	1.95313	2010320M18Rik	602091706F1 NCI_CGAP_Co24 Mus musculus cDNA clone IMAGE:4206096 5'. [BF531481]	72093
A_55_P2007234	2.2173e-05	3.46593e-07	17.7584	down	-2.84148	-2.61074	-1.55077	-2.34898	1.69103	2.01451	1.99342	1.55077	A530021J07Rik	PREDICTED: Mus musculus Riken cDNA A530021J07 gene (A530021J07Rik), transcript variant X1, misc_RNA [XR_035179]	330578
A_55_P1958038	2.59388e-05	5.03206e-07	17.6676	down	-1.4867	-2.53851	-2.68674	-2.55743	2.23882	1.75271	1.82453	1.4867	Klra16	Mus musculus killer cell lectin-like receptor, subfamily A, member 16 (Klra16), mRNA [NM_013794]	27424
A_55_P2011672	3.8399e-06	1.06259e-09	17.6331	down	-1.91753	-2.11267	-2.08187	-2.39355	1.93761	1.91753	2.13944	2.06064
A_55_P2041350	3.33875e-06	4.68237e-10	17.5173	down	-2.05168	-2.16637	-2.06359	-1.92328	2.10921	2.27077	2.01468	1.92328	Cyp2d34	Mus musculus cytochrome P450, family 2, subfamily d, polypeptide 34 (Cyp2d34), mRNA [NM_145474]	223706
A_52_P629895	3.29323e-05	7.58822e-07	17.4022	down	-2.40095	-2.48047	-1.42775	-1.90234	2.5314	2.13108	2.18305	1.42775	Adh1	Mus musculus alcohol dehydrogenase 1 (class I) (Adh1), mRNA [NM_007409]	11522
A_55_P2082679	0.000260328	1.95221e-05	17.3627	down	-3.10262	-1.2089	-2.1988	-3.09597	1.2089	1.4939	1.65823	2.50436	Aph1b	anterior pharynx defective 1b homolog (C. elegans) [Source:MGI Symbol;Acc:MGI:3522097] [ENSMUST00000168309]	208117
A_55_P1959017	9.60411e-06	4.30538e-08	17.2233	down	-2.32065	-2.1113	-1.64258	-2.21951	1.64258	2.27378	2.31689	1.89787	LOC102635037	PREDICTED: Mus musculus uncharacterized LOC102635037 (LOC102635037), transcript variant X1, ncRNA [XR_376984]	102635037
A_55_P2061084	2.65126e-05	5.29783e-07	17.2043	down	-3.11475	-1.89472	-1.71035	-2.45724	1.87842	1.8494	1.71035	1.80358	Wfikkn2	Mus musculus WAP, follistatin/kazal, immunoglobulin, kunitz and netrin domain containing 2 (Wfikkn2), mRNA [NM_181819]	278507
A_52_P378084	1.06494e-05	7.01964e-08	16.7049	down	-1.70254	-2.7485	-2.45668	-2.10683	1.70254	1.70641	1.89231	1.93302
A_52_P108850	4.15435e-05	1.1563e-06	16.5296	down	-2.99765	-1.88735	-1.51957	-2.62013	1.51957	1.91932	1.93342	1.79092	St8sia1	Mus musculus ST8 alpha-N-acetyl-neuraminide alpha-2,8-sialyltransferase 1 (St8sia1), mRNA [NM_011374]	20449
A_51_P214470	1.39973e-05	1.40026e-07	16.4734	down	-2.89406	-2.2345	-1.66073	-2.1948	1.66073	1.84222	1.90418	1.77704	Tdrp	Mus musculus testis development related protein (Tdrp), mRNA [NM_173744]	72148
A_55_P2151638	0.000669186	7.40621e-05	16.4203	down	-1.40468	-1.94173	-1.64327	-3.90313	2.53897	1.46554	1.84762	1.40468	Klra15	Mus musculus killer cell lectin-like receptor, subfamily A, member 15 (Klra15), mRNA [NM_013793]	27423
A_55_P2026982	1.4192e-05	1.47314e-07	16.2364	down	-2.79368	-2.22774	-1.59959	-2.164	1.59959	1.8483	2.00785	1.8439	Tdrp	Mus musculus testis development related protein (Tdrp), mRNA [NM_173744]	72148
A_55_P2089422	7.109e-05	2.79427e-06	16.1512	down	-1.55971	-1.70198	-1.593	-1.48298	1.48298	2.35328	2.4908	3.38955	Olig3	Mus musculus oligodendrocyte transcription factor 3 (Olig3), mRNA [NM_053008]	94222
A_51_P358256	8.29839e-06	3.09623e-08	15.9167	down	-1.58372	-2.20326	-2.23587	-2.2131	2.02412	2.16232	1.96375	1.58372	Nr1i3	Mus musculus nuclear receptor subfamily 1, group I, member 3 (Nr1i3), transcript variant 1, mRNA [NM_009803]	12355
A_55_P2020203	1.71696e-05	2.09592e-07	15.9102	down	-1.56728	-2.57502	-2.47531	-1.90368	1.56728	1.92084	1.79168	2.16645	Sfrp5	Mus musculus secreted frizzled-related sequence protein 5 (Sfrp5), mRNA [NM_018780]	54612
A_55_P2124498	0.000952042	0.000119159	15.9005	down	-3.89852	-0.903303	-2.74198	-2.87405	0.903303	1.26871	2.00827	1.36587	Il17rb	Mus musculus interleukin 17 receptor B (Il17rb), mRNA [NM_019583]	50905
A_55_P2171206	0.000367738	3.22122e-05	15.8214	down	-1.37987	-3.66314	-1.44891	-2.37037	1.8304	1.99648	1.8662	1.37987	Matn4	Mus musculus matrilin 4 (Matn4), transcript variant 1, mRNA [NM_013592]	17183
A_55_P2179246	1.45985e-05	1.53918e-07	15.8012	down	-1.95591	-1.60877	-2.69862	-2.46934	1.95724	1.78899	1.60877	1.84019
A_55_P2170350	0.000231187	1.64176e-05	15.7681	down	-1.23586	-2.10483	-3.04901	-2.42679	2.62137	1.28837	1.95366	1.23586	Klra22	Mus musculus killer cell lectin-like receptor subfamily A, member 22 (Klra22), mRNA [NM_053152]	93969
A_66_P121965	0.00054134	5.5128e-05	15.7236	down	-3.54426	-1.07393	-2.33891	-3.48289	1.34346	1.52779	1.51426	1.07393	1110032F04Rik	Mus musculus RIKEN cDNA 1110032F04 gene (1110032F04Rik), mRNA [NM_001167996]	68725
A_52_P258796	2.61675e-05	5.1264e-07	15.7184	down	-1.43601	-1.89024	-1.79384	-1.65271	2.74039	2.52315	1.43601	2.42515
A_55_P1974807	1.51603e-05	1.63563e-07	15.6087	down	-1.79045	-1.9073	-1.8209	-1.69317	2.79036	1.80972	2.35205	1.69317	A930006D01Rik	Mus musculus adult retina cDNA, RIKEN full-length enriched library, clone:A930006D01 product:unclassifiable, full insert sequence. [AK020815]	68163
A_55_P2121613	6.70017e-05	2.51479e-06	15.4874	down	-2.82167	-1.45127	-1.53312	-2.60041	1.45127	1.94588	1.93044	2.07803	Sox4	Mus musculus SRY (sex determining region Y)-box 4 (Sox4), mRNA [NM_009238]	20677
A_51_P423948	4.27742e-06	3.79155e-09	15.3977	down	-2.22089	-1.92976	-2.17165	-1.74947	2.04588	1.83431	1.74948	2.07711	Cnga2	Mus musculus cyclic nucleotide gated channel alpha 2 (Cnga2), mRNA [NM_007724]	12789
A_55_P2286493	9.95105e-06	6.05854e-08	15.3492	down	-1.68828	-2.6286	-2.18536	-1.84614	2.03723	1.84518	1.68828	1.84128	4933405E24Rik	Mus musculus RIKEN cDNA 4933405E24 gene (4933405E24Rik), long non-coding RNA [NR_045506]	71056
A_55_P1976943	8.14673e-05	3.44769e-06	15.0994	down	-3.04914	-2.70532	-1.34635	-2.01757	1.64023	1.66848	1.89224	1.34635	Itgad	Mus musculus integrin, alpha D (Itgad), mRNA [NM_001029872]	381924
A_55_P2012627	3.80039e-05	9.69226e-07	15.0131	down	-2.17832	-2.70017	-2.86103	-1.44431	1.81134	1.65034	1.44431	1.54278	Gm10536	Mus musculus predicted gene 10536 (Gm10536), long non-coding RNA [NR_033455]	100038410
A_55_P2317480	0.000475731	4.58923e-05	14.859	down	-3.73579	-1.85602	-1.23833	-2.6928	1.29996	1.93848	1.23833	1.57332	E130104P22Rik	Mus musculus 0 day neonate eyeball cDNA, RIKEN full-length enriched library, clone:E130104P22 product:unclassifiable, full insert sequence. [AK053520]	402723
A_52_P525317	0.000306437	2.47311e-05	14.7939	down	-1.99979	-1.2166	-3.55728	-2.5425	1.42534	1.2166	1.64258	1.94702	Gja5	Mus musculus gap junction protein, alpha 5 (Gja5), transcript variant 2, mRNA [NM_008121]	14613
A_55_P2058881	0.000124051	6.63217e-06	14.7427	down	-2.27245	-1.51425	-1.41719	-2.22174	1.41719	1.65964	1.96369	3.06157	Gm10560	Mus musculus adult male brain cDNA, RIKEN full-length enriched library, clone:3526401B15 product:hypothetical protein, full insert sequence. [AK132218]	100038526
A_55_P1966518	1.64248e-05	1.94677e-07	14.5409	down	-1.43649	-2.24801	-2.13834	-2.03263	2.0705	2.27952	1.8062	1.43649	Hoxc5	Mus musculus homeobox C5 (Hoxc5), mRNA [NM_175730]	15424
A_51_P378210	0.000147519	8.43981e-06	14.4658	down	-1.39383	-2.30298	-1.44198	-1.7366	1.39383	1.78977	2.16435	3.19496	Guca2a	Mus musculus guanylate cyclase activator 2a (guanylin) (Guca2a), mRNA [NM_008190]	14915
A_51_P391955	0.000104806	5.10956e-06	14.4333	down	-3.09354	-1.84595	-1.30441	-2.03141	1.30441	1.94024	2.03746	1.84791	Dapl1	Mus musculus death associated protein-like 1 (Dapl1), mRNA [NM_029723]	76747
A_51_P310164	1.23173e-05	1.04933e-07	14.3936	down	-2.22047	-2.37958	-1.98019	-1.47319	1.47319	1.98296	1.88877	1.99109	2810459M11Rik	Mus musculus RIKEN cDNA 2810459M11 gene (2810459M11Rik), transcript variant 1, mRNA [NM_001144992]	72792
A_55_P2106504	0.00012512	6.70007e-06	14.3725	down	-2.06087	-2.27686	-2.17833	-1.20003	2.0095	1.20003	1.63087	2.82448	Skor1	Mus musculus SKI family transcriptional corepressor 1 (Skor1), transcript variant 1, mRNA [NM_172446]	207667
A_51_P358872	3.74434e-06	7.30606e-10	14.279	down	-1.82863	-1.78947	-2.05324	-2.09076	1.94254	1.8975	1.78947	1.95169	Disc1	Mus musculus disrupted in schizophrenia 1 (Disc1), transcript variant 2, mRNA [NM_174853]	244667
A_55_P2163018	4.01807e-06	1.69096e-09	14.2038	down	-1.88325	-1.75253	-1.91944	-2.02714	1.75253	1.80042	2.06181	2.11573
A_52_P639402	0.000799235	9.42849e-05	14.2002	down	-3.33961	-1.22872	-1.28097	-3.36903	1.64887	1.68557	1.22872	1.52986	Kcnk3	Mus musculus potassium channel, subfamily K, member 3 (Kcnk3), mRNA [NM_010608]	16527
A_66_P111322	0.000145112	8.22125e-06	14.1332	down	-2.63981	-1.65089	-1.43291	-3.26459	1.54067	1.43291	1.57952	1.74276	Tmem178b	Mus musculus transmembrane protein 178B (Tmem178b), mRNA [NM_001004182]	434008
A_55_P2077958	0.000170569	1.05058e-05	14.0405	down	-1.11092	-2.3966	-2.75423	-2.91425	1.99091	1.42198	1.54629	1.11092	Klra5	Mus musculus killer cell lectin-like receptor, subfamily A, member 5 (Klra5), mRNA [NM_008463]	16636
A_55_P2057519	8.29839e-06	3.13719e-08	14.0197	down	-1.59158	-2.06113	-1.80308	-2.34071	1.59158	1.83401	2.01438	2.00106	Rpl17	Mus musculus ribosomal protein L17 (Rpl17), mRNA [NM_001002239]	319195
A_55_P2135486	3.74434e-06	7.91565e-10	14.0174	down	-1.91697	-2.12503	-1.77703	-1.90456	1.77703	1.93645	1.97649	1.82303	Gm5907	PREDICTED: Mus musculus predicted gene 5907 (Gm5907), ncRNA [XR_378740]	546036
A_66_P132062	0.00106708	0.000140149	14.0038	down	-1.2497	-2.20477	-2.23087	-1.03398	1.03398	1.52226	2.32494	3.63048	Gm5608	Mus musculus Leydig cells CRL-2065 MLTC-1 cDNA, RIKEN full-length enriched library, clone:G430041C19 product:unclassifiable, full insert sequence. [AK089977]	434282
A_66_P131662	0.000311134	2.53178e-05	13.9907	down	-1.3893	-1.23536	-1.49879	-1.41339	1.23536	2.14199	2.66723	3.64416	Olfr1273-ps	Mus musculus olfactory receptor 1273, pseudogene (Olfr1273-ps), mRNA [NM_146975]	258977
A_55_P2183940	0.000340829	2.88218e-05	13.9598	down	-3.23957	-1.15177	-3.28168	-2.20747	1.15666	1.52914	1.15177	1.49475	Olfr47	Mus musculus olfactory receptor 47 (Olfr47), mRNA [NM_146370]	18346
A_52_P495553	4.73698e-05	1.42643e-06	13.8836	down	-2.55553	-1.64121	-1.46892	-1.76482	1.46892	1.72422	1.99201	2.56563	Zbtb10	Mus musculus zinc finger and BTB domain containing 10 (Zbtb10), mRNA [NM_177660]	229055
A_51_P487690	2.8911e-05	6.10656e-07	13.8236	down	-2.14891	-1.81251	-1.41411	-2.35483	1.76241	2.44266	1.41411	1.80671	Ifi44	Mus musculus interferon-induced protein 44 (Ifi44), mRNA [NM_133871]	99899
A_55_P2068501	0.000152027	8.85173e-06	13.7133	down	-3.15994	-2.44533	-1.19173	-2.45574	1.34347	1.84917	1.4729	1.19173		RIKEN cDNA 4921508M14 gene [Source:MGI Symbol;Acc:MGI:1918094] [ENSMUST00000061679]
A_52_P140881	1.02569e-05	6.62403e-08	13.681	down	-2.16993	-1.80509	-1.64697	-1.74632	1.81323	1.81464	2.45326	1.64697	Slc26a10	Mus musculus solute carrier family 26, member 10 (Slc26a10), mRNA [NM_177615]	216441
A_55_P2165234	6.09745e-06	1.34349e-08	13.6575	down	-1.58024	-2.14634	-1.93604	-2.17402	1.802	1.58024	1.88753	1.98007	2300005B03Rik	Mus musculus RIKEN cDNA 2300005B03 gene (2300005B03Rik), mRNA [NM_001081961]	69462
A_51_P434758	0.00105644	0.000138015	13.6041	down	-3.30972	-0.899262	-3.32589	-2.30227	0.938762	0.899262	1.26327	2.12542	Fam83e	Mus musculus family with sequence similarity 83, member E (Fam83e), mRNA [NM_001033170]	73813
A_51_P470530	0.00232287	0.000393743	13.5945	down	-1.7148	-2.28203	-1.01658	-1.1854	1.01658	1.29098	2.50583	4.04762	1700019B03Rik	Mus musculus RIKEN cDNA 1700019B03 gene (1700019B03Rik), mRNA [NM_029598]	76406
A_55_P2140835	1.19766e-05	9.64398e-08	13.5876	down	-1.51178	-2.23055	-2.43215	-2.41894	1.76446	1.57565	1.51178	1.61155
A_55_P2420948	0.00128888	0.000179859	13.5141	down	-1.76382	-0.963333	-3.56193	-3.49167	0.963333	1.46024	1.17356	1.64768	2210416O15Rik	Mus musculus RIKEN cDNA 2210416O15 gene (2210416O15Rik), long non-coding RNA [NR_045499]	70393
A_52_P499158	4.78308e-05	1.45122e-06	13.5067	down	-2.18892	-2.10017	-2.19137	-1.29753	2.50087	1.8038	1.6422	1.29753	Tex101	Mus musculus testis expressed gene 101 (Tex101), mRNA [NM_019981]	56746
A_55_P2154982	0.000863815	0.000104857	13.4645	down	-3.87338	-1.129	-1.70725	-2.05058	1.129	1.5761	1.81447	1.72455	Cd8b1	Mus musculus CD8 antigen, beta chain 1 (Cd8b1), mRNA [NM_009858]	12526
A_55_P2172096	0.000327761	2.71605e-05	13.464	down	-1.2243	-1.34334	-1.29688	-1.22369	1.22369	2.51518	2.49131	3.68575	Mc1r	Mus musculus melanocortin 1 receptor (Mc1r), mRNA [NM_008559]	17199
A_55_P2121760	6.51698e-06	1.6365e-08	13.3529	down	-1.75601	-1.66335	-2.31896	-2.06292	1.75208	1.74957	1.66335	1.9901
A_55_P2120055	0.000127485	6.86245e-06	13.3371	down	-3.2097	-1.39913	-2.04971	-1.75037	1.81328	1.39913	1.89866	1.4295	Fgfr4	Mus musculus fibroblast growth factor receptor 4 (Fgfr4), mRNA [NM_008011]	14186
A_55_P1966383	5.85896e-06	1.24177e-08	13.2852	down	-1.60087	-2.11536	-1.99971	-1.84552	1.60087	1.84999	1.78165	2.13302
A_55_P2291796	3.91751e-05	1.02688e-06	13.1997	down	-2.50276	-1.431	-1.58941	-2.39935	1.431	1.59723	1.79909	2.13991	2810403G07Rik	Mus musculus 10, 11 days embryo whole body cDNA, RIKEN full-length enriched library, clone:2810403G07 product:unclassifiable, full insert sequence. [AK012974]	69960
A_55_P2175579	5.5119e-05	1.8259e-06	13.151	down	-1.42066	-2.22423	-1.49552	-2.18846	2.45756	2.20296	1.45836	1.42066	Olfr1466	Mus musculus olfactory receptor 1466 (Olfr1466), mRNA [NM_146694]	258689
A_55_P2121608	0.000110094	5.53191e-06	13.0626	down	-2.81792	-1.33155	-1.41968	-2.49732	1.33155	1.7291	1.77393	1.92843	Sox4	SRY-box containing gene 4 [Source:MGI Symbol;Acc:MGI:98366] [ENSMUST00000067230]	20677
A_55_P2308239	9.74035e-06	5.28521e-08	13.0025	down	-2.50606	-1.93991	-1.5837	-2.1974	1.58788	1.73619	1.668	1.5837	Ccr9	Mus musculus 0 day neonate thymus cDNA, RIKEN full-length enriched library, clone:A430046D14 product:unclassifiable, full insert sequence. [AK162996]	12769
A_55_P2032489	2.2173e-05	3.48842e-07	12.9849	down	-1.3834	-1.92309	-1.83337	-2.30288	2.29064	1.76573	1.91251	1.3834
A_55_P2105658	4.01807e-06	1.39262e-09	12.9843	down	-1.86425	-2.09252	-1.71202	-1.8757	1.89443	1.71202	1.91541	1.72847	Bpifa3	Mus musculus BPI fold containing family A, member 3 (Bpifa3), transcript variant 1, mRNA [NM_028528]	73388
A_55_P2150717	5.85896e-06	1.26127e-08	12.9673	down	-2.30061	-1.97591	-1.60576	-2.18656	1.73272	1.68537	1.69452	1.60576	Eomes	Mus musculus eomesodermin homolog (Xenopus laevis) (Eomes), transcript variant 1, mRNA [NM_010136]	13813
A_55_P2103603	4.01807e-06	1.90883e-09	12.9443	down	-1.80715	-1.75472	-1.75216	-2.14894	1.78935	1.83837	1.75216	1.93411	Gm831	PREDICTED: Mus musculus predicted gene 831 (Gm831), misc_RNA [XR_168647]	329950
A_52_P625215	0.000162613	9.74398e-06	12.9084	down	-3.23952	-1.7994	-1.31849	-2.57404	1.31849	1.61319	1.48008	1.41773	Wfikkn2	Mus musculus WAP, follistatin/kazal, immunoglobulin, kunitz and netrin domain containing 2 (Wfikkn2), mRNA [NM_181819]	278507
A_52_P514407	0.000648577	7.07464e-05	12.8624	down	-2.44047	-0.982949	-2.42691	-3.30518	2.27967	1.06604	1.25618	0.982949	Klra15	Mus musculus killer cell lectin-like receptor, subfamily A, member 15 (Klra15), mRNA [NM_013793]	27423
A_55_P2030672	1.4192e-05	1.46648e-07	12.8439	down	-1.69502	-1.85978	-1.76506	-1.6053	1.68904	1.6053	1.9109	2.60167	Gm1587	Mus musculus predicted gene 1587 (Gm1587), mRNA [NM_001033440]	380920
A_55_P2148844	0.000467476	4.48593e-05	12.7997	down	-3.28222	-1.26886	-1.28992	-1.71202	1.26886	1.695	1.79259	2.40267	Bend4	Mus musculus BEN domain containing 4 (Bend4), mRNA [NM_001164806]	666938
A_55_P2021505	0.00795458	0.00194206	12.7781	down	-0.593548	-0.788234	-0.668661	-0.587434	0.587434	2.7919	3.57992	5.10529	Adra2a	Mus musculus adrenergic receptor, alpha 2a (Adra2a), mRNA [NM_007417]	11551
A_55_P1991151	4.17714e-06	3.35711e-09	12.7438	down	-1.69114	-1.76881	-2.05873	-2.16543	1.71947	1.69114	1.77816	1.81401	Rpl13	Mus musculus ribosomal protein L13 (Rpl13), mRNA [NM_016738]	270106
A_51_P508959	0.000109268	5.45443e-06	12.7302	down	-2.68749	-1.28049	-2.75404	-1.60761	1.28049	1.56185	1.68928	1.81947	Prr15	Mus musculus proline rich 15 (Prr15), mRNA [NM_030024]	78004
A_55_P2016166	1.62581e-05	1.89286e-07	12.656	down	-2.02319	-2.08089	-1.43394	-1.99622	2.12902	1.43394	1.47823	2.07156	Wfdc2	Mus musculus WAP four-disulfide core domain 2 (Wfdc2), mRNA [NM_026323]	67701
A_55_P2112185	5.61349e-05	1.87722e-06	12.5677	down	-2.81717	-2.20016	-1.28641	-2.38326	1.42027	1.72519	1.48771	1.28641	Nhsl1	Mus musculus NHS-like 1 (Nhsl1), transcript variant 1, mRNA [NM_173390]	215819
A_55_P2068247	1.41138e-05	1.43621e-07	12.557	down	-1.67715	-1.42634	-2.26597	-2.13564	1.82833	1.89111	1.42634	1.95081
A_55_P2037428	7.80516e-05	3.22011e-06	12.4646	down	-2.25466	-1.45952	-1.43902	-1.29187	1.29187	1.8564	2.42637	2.53936	Mogat1	Mus musculus monoacylglycerol O-acyltransferase 1 (Mogat1), mRNA [NM_026713]	68393
A_55_P2019833	1.54426e-05	1.69871e-07	12.4234	down	-1.72981	-1.44653	-2.26698	-2.34601	1.74746	1.8765	1.68012	1.44653
A_52_P1163599	0.000149328	8.59247e-06	12.4072	down	-1.45718	-1.56556	-1.46193	-1.34181	1.34181	1.77594	2.34246	3.24574	A030014E15Rik	Mus musculus 6 days neonate skin cDNA, RIKEN full-length enriched library, clone:A030014E15 product:weakly similar to KERATIN ASSOCIATED PROTEIN 16.1 [Homo sapiens], full insert sequence. [AK020703]	77917
A_52_P211956	0.000119627	6.26755e-06	12.4036	down	-2.42218	-2.54343	-1.13818	-1.71926	1.13817	1.49383	2.08982	1.98586	Ms4a4d	Mus musculus membrane-spanning 4-domains, subfamily A, member 4D (Ms4a4d), mRNA [NM_025658]	66607
A_55_P1971025	0.00180059	0.000280543	12.3984	down	-1.95875	-0.688013	-3.30217	-3.20984	0.688013	1.08952	1.49881	2.09322	Paqr6	Mus musculus progestin and adipoQ receptor family member VI (Paqr6), mRNA [NM_198410]	68957
A_55_P2162204	2.26296e-05	3.66797e-07	12.3364	down	-2.12538	-2.25636	-1.43327	-2.68931	1.56753	1.43327	1.50718	1.48709	Kctd15	Mus musculus potassium channel tetramerisation domain containing 15 (Kctd15), mRNA [NM_146188]	233107
A_51_P293015	4.09576e-05	1.11406e-06	12.317	down	-2.23616	-2.21864	-2.29241	-1.25556	1.99245	1.86897	1.37056	1.25556	Il25	Mus musculus interleukin 25 (Il25), mRNA [NM_080729]	140806
A_55_P2340593	0.00563697	0.0012406	12.2659	down	-2.62465	-0.392171	-1.95843	-1.13532	0.392171	1.61812	2.62277	3.72269	1810019D21Rik	Mus musculus RIKEN cDNA 1810019D21 gene (1810019D21Rik), transcript variant 1, long non-coding RNA [NR_040344]	69771
A_55_P2131899	9.88215e-05	4.64606e-06	12.2472	down	-2.52312	-1.33313	-1.24373	-2.36497	1.24373	1.9312	1.82539	1.99225	Sox4	Mus musculus SRY (sex determining region Y)-box 4 (Sox4), mRNA [NM_009238]	20677
A_51_P337195	0.000275576	2.12309e-05	12.2146	down	-2.68093	-1.15272	-1.56903	-3.04286	1.15272	1.66828	1.74561	1.43	Pipox	Mus musculus pipecolic acid oxidase (Pipox), mRNA [NM_008952]	19193
A_66_P130650	9.53815e-06	4.03412e-08	12.1992	down	-1.64545	-1.84637	-1.74513	-1.58948	2.22429	2.18573	1.60889	1.58948	Gm9979	predicted gene 9979 [Source:MGI Symbol;Acc:MGI:3642885] [ENSMUST00000069457]	791406
A_66_P127070	8.34755e-05	3.57918e-06	12.1694	down	-2.56943	-1.776	-2.61344	-1.29286	2.03697	1.45696	1.3822	1.29286	Gdf5	Mus musculus growth differentiation factor 5 (Gdf5), mRNA [NM_008109]	14563
A_51_P331003	0.000158514	9.39475e-06	12.1683	down	-2.06643	-2.47005	-1.20178	-3.06945	1.32941	1.80917	1.27215	1.20178	Sema4g	Mus musculus sema domain, immunoglobulin domain (Ig), transmembrane domain (TM) and short cytoplasmic domain, (semaphorin) 4G (Sema4g), mRNA [NM_011976]	26456
A_55_P2183899	0.000272914	2.08876e-05	12.1465	down	-1.37145	-1.55098	-3.12944	-1.31214	1.83899	1.31214	2.13919	1.75554	Atg9b	Mus musculus autophagy related 9B (Atg9b), mRNA [NM_001002897]	213948
A_55_P2115044	0.000513845	5.11698e-05	12.1443	down	-3.60681	-1.4261	-1.71086	-1.42947	1.4261	1.70938	1.54787	1.55226	Neurl3	PREDICTED: Mus musculus neuralized homolog 3 homolog (Drosophila) (Neurl3), transcript variant X2, mRNA [XM_006495847]	214854
A_51_P105927	1.07096e-05	7.18839e-08	12.141	down	-1.85231	-1.93252	-1.44782	-1.97296	2.23244	1.78443	1.73698	1.44782	Rasl12	Mus musculus RAS-like, family 12 (Rasl12), transcript variant 1, mRNA [NM_001033158]	70784
A_55_P2038514	9.47897e-05	4.36679e-06	12.131	down	-1.81107	-1.0656	-1.82767	-1.52621	2.3985	2.41149	2.29634	1.0656	Gm15411	PREDICTED: Mus musculus predicted gene 15411 (Gm15411), transcript variant X9, misc_RNA [XR_377244]	100039964
A_55_P2045129	4.01807e-06	2.50548e-09	12.1226	down	-1.68294	-1.88944	-1.77586	-1.67338	1.67338	1.72673	2.08009	1.89669	5830410O09Rik	PREDICTED: Mus musculus RIKEN cDNA 5830410O09 gene (5830410O09Rik), misc_RNA [XR_395835]	74750
A_55_P1992049	0.000492555	4.80642e-05	12.1134	down	-2.2005	-0.966096	-1.62897	-3.20439	0.966096	1.69584	1.73144	2.00081	Gucy1a3	Mus musculus guanylate cyclase 1, soluble, alpha 3 (Gucy1a3), mRNA [NM_021896]	60596
A_52_P641716	0.000453627	4.30363e-05	12.088	down	-3.49949	-2.16581	-1.32235	-1.35891	1.32235	1.5427	1.66938	1.50102	Themis	Mus musculus thymocyte selection associated (Themis), mRNA [NM_178666]	210757
A_52_P30312	2.52166e-05	4.73064e-07	12.0477	down	-2.43077	-2.03035	-1.30254	-2.21628	1.30254	1.54934	1.72404	1.80686	Ccr9	Mus musculus chemokine (C-C motif) receptor 9 (Ccr9), transcript variant 2, mRNA [NM_009913]	12769
A_55_P2109439	0.00776676	0.0018844	12.0426	down	-1.87291	-0.143705	-1.26729	-1.87067	0.143705	2.19642	2.78481	4.08079	Lsmem1	Mus musculus leucine-rich single-pass membrane protein 1 (Lsmem1), mRNA [NM_001033437]	380755
A_55_P2115364	0.000306437	2.46872e-05	11.9879	down	-1.62191	-1.16029	-2.46205	-3.1871	1.8271	1.60541	1.30987	1.16029
A_51_P359516	0.000235041	1.68033e-05	11.9435	down	-2.8888	-1.065	-2.67951	-2.83338	1.50694	1.065	1.16853	1.10547	Rtn4rl2	Mus musculus reticulon 4 receptor-like 2 (Rtn4rl2), mRNA [NM_199223]	269295
A_55_P2180445	2.15767e-05	3.30058e-07	11.8458	down	-1.37632	-2.52328	-2.22975	-2.09236	1.46188	1.69924	1.50608	1.37632
A_52_P650387	1.3788e-05	1.36885e-07	11.804	down	-2.44457	-1.83179	-1.46501	-2.16934	1.46501	1.4908	1.67767	1.70062	Ccnjl	Mus musculus cyclin J-like (Ccnjl), mRNA [NM_001045530]	380694
A_55_P2174110	1.94402e-05	2.64389e-07	11.7504	down	-2.05749	-2.22089	-1.31974	-2.30949	1.62982	1.7627	1.59869	1.31974		T cell receptor alpha variable 21-DV12 [Source:MGI Symbol;Acc:MGI:3652097] [ENSMUST00000180938]
A_51_P516085	0.000100592	4.79967e-06	11.7219	down	-2.83725	-1.37788	-1.35566	-1.75599	1.35566	1.82403	1.97246	1.7256	Dntt	Mus musculus deoxynucleotidyltransferase, terminal (Dntt), transcript variant 1, mRNA [NM_009345]	21673
A_55_P2395018	0.000248875	1.82107e-05	11.7141	down	-3.02287	-2.69939	-1.07087	-1.91521	1.371	1.49681	1.07087	1.55366	5830411N06Rik	Mus musculus RIKEN cDNA 5830411N06 gene (5830411N06Rik), transcript variant 2, mRNA [NM_001128146]	244234
A_66_P111163	1.11521e-05	8.07351e-08	11.7084	down	-2.19817	-2.09223	-1.72564	-1.47834	1.53863	1.69436	1.99218	1.47834	Trav14n-1	Mus musculus 0 day neonate thymus cDNA, RIKEN full-length enriched library, clone:A430001D15 product:T-cell receptor alpha, variable 2.2, full insert sequence. [AK039793]	100043204
A_51_P205215	3.34346e-05	7.7534e-07	11.691	down	-1.39733	-2.60513	-1.61367	-1.92785	1.82664	1.39733	1.56304	1.8583	Klhl30	Mus musculus kelch-like 30 (Klhl30), mRNA [NM_027551]	70788
A_55_P2046245	0.00145229	0.000211563	11.6902	down	-2.20801	-0.497465	-2.27017	-2.14148	0.497464	1.88145	1.8833	2.80958	Hes1	Mus musculus hairy and enhancer of split 1 (Drosophila) (Hes1), mRNA [NM_008235]	15205
A_55_P2085288	7.63177e-06	2.55228e-08	11.653	down	-1.6489	-2.21476	-1.6648	-1.58253	1.9172	1.69571	1.86407	1.58253	Acoxl	Mus musculus acyl-Coenzyme A oxidase-like (Acoxl), mRNA [NM_028765]	74121
A_55_P2075731	8.29839e-06	3.14359e-08	11.6283	down	-1.71447	-1.57142	-2.32905	-1.924	1.60484	1.65307	1.57142	1.79001
A_66_P121059	0.000250971	1.84454e-05	11.6155	down	-2.95126	-2.91464	-1.08773	-2.07734	1.45882	1.40539	1.16902	1.08773	Mirg	Mus musculus miRNA containing gene (Mirg), long non-coding RNA [NR_028265]	100040724
A_55_P2041457	1.18281e-05	9.10663e-08	11.6072	down	-1.87914	-1.46418	-2.33873	-2.27252	1.56066	1.53747	1.46418	1.63088
A_55_P2063505	5.85896e-06	1.20601e-08	11.5639	down	-1.57912	-1.61768	-2.13445	-1.88764	1.76845	1.68997	1.57912	1.8698
A_55_P2086866	6.24469e-06	1.4392e-08	11.5516	down	-1.57866	-1.68251	-1.79835	-2.13764	1.5891	1.57866	1.85718	1.89796
A_55_P2184434	1.26458e-05	1.11453e-07	11.522	down	-2.45812	-2.10284	-1.45199	-1.96697	1.5124	1.45199	1.56079	1.60019	Eomes	Mus musculus eomesodermin homolog (Xenopus laevis) (Eomes), transcript variant 1, mRNA [NM_010136]	13813
A_55_P1971264	0.000104244	5.07425e-06	11.487	down	-1.88476	-2.03337	-1.2823	-1.6794	1.42739	1.73696	2.76124	1.2823	6530403M18Rik	Mus musculus 10 days neonate cerebellum cDNA, RIKEN full-length enriched library, clone:6530403M18 product:unclassifiable, full insert sequence. [AK018320]	76212
A_55_P2022211	8.64216e-05	3.76898e-06	11.4849	down	-2.66895	-2.60092	-1.1759	-2.1557	1.1759	1.59957	1.29918	1.41054	Plxdc2	Mus musculus plexin domain containing 2 (Plxdc2), mRNA [NM_026162]	67448
A_51_P171107	3.74434e-06	8.53464e-10	11.4672	down	-1.79544	-1.88978	-1.79212	-1.65501	1.66683	1.74792	1.87561	1.65501	Tmem35	Mus musculus transmembrane protein 35 (Tmem35), mRNA [NM_026239]	67564
A_55_P2373774	6.63555e-05	2.46197e-06	11.4561	down	-1.3137	-1.53354	-1.42693	-1.32056	2.85516	2.39502	1.91358	1.3137	B430319H21Rik	Mus musculus 4 days neonate male adipose cDNA, RIKEN full-length enriched library, clone:B430319H21 product:hypothetical protein, full insert sequence. [AK021026]	77849
A_55_P2057777	0.000120607	6.38085e-06	11.3475	down	-2.81683	-1.83062	-1.23023	-1.7237	1.23023	1.47541	1.59192	2.11828	Fgfr1	Mus musculus fibroblast growth factor receptor 1 (Fgfr1), transcript variant 1, mRNA [NM_010206]	14182
A_51_P375754	1.17747e-05	9.03563e-08	11.3385	down	-1.45233	-1.71458	-1.60615	-1.51027	2.40222	1.94077	1.93398	1.45233	Hoxc10	Mus musculus homeobox C10 (Hoxc10), mRNA [NM_010462]	209448
A_55_P2069579	7.62454e-06	2.41492e-08	11.3115	down	-1.53837	-2.15353	-1.91454	-1.70697	1.53837	1.58709	1.61945	1.94056
A_55_P2050988	9.60411e-06	4.16982e-08	11.3035	down	-1.48496	-2.24784	-2.00288	-1.79414	1.48496	1.69919	1.50095	1.77985
A_55_P2149906	4.90434e-06	7.52756e-09	11.2974	down	-1.60291	-1.63016	-1.71172	-2.00788	1.61088	1.60291	1.89618	1.92902	Gm8618	PREDICTED: Mus musculus predicted gene 8618 (Gm8618), mRNA [XM_006543540]	667414
A_55_P1958394	1.16387e-05	8.87236e-08	11.2939	down	-1.53549	-1.43292	-1.93551	-1.45559	1.95293	2.09638	2.14814	1.43292	Slit2	Mus musculus slit homolog 2 (Drosophila) (Slit2), transcript variant 1, mRNA [NM_001291227]	20563
A_55_P1997595	0.000659596	7.2468e-05	11.2875	down	-2.54048	-0.995549	-0.948945	-2.46354	0.948945	2.3723	2.07022	1.64662	Slc6a19	Mus musculus solute carrier family 6 (neurotransmitter transporter), member 19 (Slc6a19), mRNA [NM_028878]	74338
A_55_P1979491	2.83739e-05	5.91407e-07	11.2648	down	-2.4375	-1.60218	-1.39581	-1.89464	1.39581	1.45132	1.77613	2.0216	Cd28	Mus musculus CD28 antigen (Cd28), mRNA [NM_007642]	12487
A_55_P2121856	0.000363053	3.15838e-05	11.2639	down	-2.35688	-0.827219	-1.87202	-1.88061	0.827219	1.78233	1.89465	2.53361	Ier5l	Mus musculus immediate early response 5-like (Ier5l), mRNA [NM_030244]	72500
A_55_P2004288	0.000391659	3.51734e-05	11.1959	down	-2.053	-1.41009	-1.25825	-3.23379	1.43093	2.02154	1.25825	1.27373		Q21XQ4_9BURK (Q21XQ4) Ribonuclease, Rne/Rng family, partial (3%) [TC1646732]
A_55_P2114779	0.0002306	1.63642e-05	11.1662	down	-2.85212	-1.1792	-1.36975	-2.56109	1.52397	1.58991	1.66904	1.1792	Greb1	Mus musculus gene regulated by estrogen in breast cancer protein (Greb1), transcript variant 1, mRNA [NM_015764]	268527
A_55_P1960351	0.00062373	6.70252e-05	11.1468	down	-2.81925	-2.96343	-0.920308	-1.64581	1.90932	1.26837	0.920308	1.46743	Cntn1	Mus musculus contactin 1 (Cntn1), transcript variant 1, mRNA [NM_001159647]	12805
A_55_P1987847	3.50279e-05	8.40101e-07	11.1326	down	-1.87976	-1.31517	-2.59861	-2.28337	1.56962	1.44267	1.31517	1.50248
A_55_P2332731	8.33258e-05	3.57066e-06	11.128	down	-2.55879	-1.24178	-1.6755	-2.4024	1.24178	1.39853	1.41766	1.96801		RIKEN cDNA D130062J21 gene [Source:MGI Symbol;Acc:MGI:3642664] [ENSMUST00000165661]
A_52_P188042	3.13823e-05	7.0339e-07	11.1232	down	-2.40401	-1.85334	-1.29766	-2.42296	1.29766	1.48718	1.56988	1.56931	Trat1	Mus musculus T cell receptor associated transmembrane adaptor 1 (Trat1), mRNA [NM_198297]	77647
A_55_P1997151	4.42943e-05	1.28638e-06	11.1196	down	-1.16879	-1.86743	-1.68121	-1.50281	2.32366	2.21302	1.97441	1.16879	Klri1	Mus musculus killer cell lectin-like receptor family I member 1 (Klri1), mRNA [NM_001012520]	503550
A_55_P2022258	0.000171874	1.06689e-05	11.1174	down	-2.90211	-1.13112	-1.68123	-2.35382	1.13111	1.66993	1.64201	1.38765		Mus musculus T-cell receptor alpha chain (TCRA) mRNA, partial cds. [AF012163]
A_55_P2039279	9.60411e-06	4.20382e-08	11.095	down	-2.04919	-1.49205	-1.53402	-1.85193	1.66883	2.04429	1.755	1.49205	Kcnh3	Mus musculus potassium voltage-gated channel, subfamily H (eag-related), member 3 (Kcnh3), mRNA [NM_010601]	16512
A_55_P2062437	0.00524296	0.0011268	11.06	down	-4.06979	-0.713727	-1.67187	-3.71131	0.713727	0.961417	1.15911	0.868194	Begain	Mus musculus brain-enriched guanylate kinase-associated (Begain), mRNA [NM_001163175]	380785
A_55_P2148504	5.9295e-05	2.03561e-06	11.0588	down	-1.23014	-2.43915	-2.58454	-1.92671	1.6695	1.44513	1.23014	1.34318	Krt2	Mus musculus keratin 2 (Krt2), mRNA [NM_010668]	16681
A_55_P2005770	1.48447e-05	1.58654e-07	11.0556	down	-1.63814	-1.70023	-2.24528	-1.49066	1.49066	1.63067	1.55208	2.1191	Gm5565	PREDICTED: Mus musculus predicted gene 5565 (Gm5565), transcript variant 2, mRNA [XM_485697]	433961
A_55_P2004547	0.00018738	1.19923e-05	11.034	down	-1.34706	-1.4522	-1.35468	-1.22273	3.05643	1.69412	2.50559	1.22273	Klra6	Mus musculus killer cell lectin-like receptor, subfamily A, member 6 (Klra6), mRNA [NM_008464]	16637
A_51_P288746	9.26046e-05	4.21218e-06	11.0296	down	-1.0939	-2.38014	-2.27215	-1.7128	1.95698	1.48627	1.85709	1.0939	Myo18b	myosin XVIIIb [Source:MGI Symbol;Acc:MGI:1921626] [ENSMUST00000183273]	74376
A_55_P2124478	8.14491e-06	3.01167e-08	11.0228	down	-1.52054	-2.21226	-1.75236	-2.1457	1.60539	1.53513	1.52054	1.55775	Olfr220	Mus musculus olfactory receptor 220 (Olfr220), mRNA [NM_207694]	546747
A_55_P2125376	1.98618e-05	2.76626e-07	11.0092	down	-1.93682	-1.84431	-1.2802	-1.93454	2.10543	1.86629	1.59472	1.28021	Cacna1d	Mus musculus calcium channel, voltage-dependent, L type, alpha 1D subunit (Cacna1d), transcript variant 2, mRNA [NM_001083616]	12289
A_55_P2117764	0.000837439	0.000100679	10.9979	down	-1.86498	-1.15568	-1.79275	-3.71705	1.25683	1.5836	1.31006	1.15568	Vangl2	Mus musculus vang-like 2 (van gogh, Drosophila) (Vangl2), mRNA [NM_033509]	93840
A_55_P2091596	0.00317643	0.000592489	10.9581	down	-1.29143	-0.490818	-1.27439	-2.30411	0.490818	2.0034	2.44022	3.52049	4933407I18Rik	Mus musculus 17 days embryo head cDNA, RIKEN full-length enriched library, clone:3322401D19 product:hypothetical protein, full insert sequence. [AK132182]	71121
A_55_P2048270	6.59855e-05	2.44323e-06	10.9516	down	-1.21425	-1.8193	-1.71337	-1.57649	2.41467	2.34318	1.51678	1.21425
A_55_P2063107	2.61675e-05	5.18219e-07	10.9062	down	-2.07419	-2.12831	-1.27759	-2.39158	1.27759	1.57665	1.3536	1.7088	Inadl	InaD-like (Drosophila) [Source:MGI Symbol;Acc:MGI:1277960] [ENSMUST00000107034]	12695
A_55_P2062187	5.9816e-05	2.08602e-06	10.9053	down	-1.55206	-1.40016	-2.76564	-1.79385	1.40016	1.43543	1.70704	1.73347	Shank1	Mus musculus SH3/ankyrin domain gene 1 (Shank1), mRNA [NM_001034115]	243961
A_55_P2003678	0.000831301	9.97098e-05	10.8713	down	-1.43608	-3.19722	-2.87598	-1.00977	1.72485	1.30745	1.20867	1.00977		predicted gene 10129 [Source:MGI Symbol;Acc:MGI:3641890] [ENSMUST00000078232]
A_55_P1993880	3.8399e-06	1.06975e-09	10.8606	down	-1.60528	-1.898	-1.71913	-1.75191	1.67413	1.60528	1.7858	1.72457	Rps24	Mus musculus ribosomal protein S24 (Rps24), transcript variant 2, mRNA [NM_207634]	20088
A_55_P2024046	3.94304e-05	1.03956e-06	10.8454	down	-2.47545	-1.69728	-1.31262	-1.58746	1.31262	1.75442	2.00043	1.61575	Slc16a5	Mus musculus solute carrier family 16 (monocarboxylic acid transporters), member 5 (Slc16a5), mRNA [NM_001080934]	217316
A_55_P2007437	0.000423917	3.92299e-05	10.8058	down	-2.79633	-0.955748	-2.79716	-1.93168	0.970377	1.58691	0.955747	1.74099
A_55_P1972436	4.01383e-05	1.07449e-06	10.791	down	-2.5906	-1.89115	-1.26375	-1.84718	1.26375	1.54938	1.72134	1.59987	Themis	Mus musculus thymocyte selection associated (Themis), mRNA [NM_178666]	210757
A_55_P1978726	1.19766e-05	9.56554e-08	10.7419	down	-1.41843	-1.97222	-2.12529	-1.57177	1.41843	1.67175	1.58387	1.93893
A_55_P2327853	2.43626e-05	4.32523e-07	10.7309	down	-2.22785	-1.8555	-2.12105	-1.27164	1.84276	1.40377	1.70058	1.27164	4931431B13Rik	Mus musculus adult male testis cDNA, RIKEN full-length enriched library, clone:4931431B13 product:unclassifiable, full insert sequence. [AK016494]	70973
A_55_P1991617	3.95838e-05	1.05062e-06	10.7305	down	-1.60104	-2.15145	-1.18247	-1.90295	2.05956	1.9553	1.65932	1.18247	Scarletltr	Mus musculus Scarletltr, erythroid developmental long intergenic non-protein coding transcript (Scarletltr), long non-coding RNA [NR_040743]	76814
A_66_P107734	4.01807e-06	1.52911e-09	10.7174	down	-1.78456	-1.85908	-1.58834	-1.75483	1.68184	1.59825	1.83229	1.58834		DAY20_19_L20.x1 FH DAY20 Mus musculus cDNA clone DAY20_19_L20 similar to Ribosomal protein L17, mRNA sequence [DV047974]
A_55_P2110497	7.83625e-06	2.709e-08	10.6993	down	-2.15929	-1.89471	-1.46475	-1.75368	1.46475	1.52199	1.75705	1.66154	Ddc	Mus musculus dopa decarboxylase (Ddc), transcript variant 1, mRNA [NM_001190448]	13195
A_55_P2139984	0.000204775	1.36758e-05	10.6938	down	-1.23616	-1.04606	-1.91428	-2.43988	1.04606	1.68907	2.21112	2.09215	Pnma1	Mus musculus paraneoplastic antigen MA1 (Pnma1), mRNA [NM_027438]	70481
A_55_P2139430	1.09594e-05	7.49407e-08	10.6567	down	-1.62866	-1.45548	-2.24552	-1.99827	1.52688	1.58721	1.45548	1.75723
A_55_P2133470	0.000100482	4.78933e-06	10.6561	down	-2.39042	-2.59911	-1.36681	-1.26256	1.61636	1.67257	1.48401	1.26256	Sbk2	Mus musculus SH3-binding domain kinase family, member 2 (Sbk2), mRNA [NM_001146329]	381836
A_55_P2013730	0.00159203	0.000239379	10.6286	down	-2.42458	-0.60118	-2.50924	-1.86448	0.60118	1.23982	1.67638	2.72265	Islr2	Mus musculus immunoglobulin superfamily containing leucine-rich repeat 2 (Islr2), transcript variant 2, mRNA [NM_001161536]	320563
A_55_P2006950	4.01807e-06	2.63328e-09	10.5911	down	-1.60549	-1.61147	-1.72108	-1.57784	1.95414	1.57784	1.8932	1.67807	Usp8	Mus musculus ubiquitin specific peptidase 8 (Usp8), transcript variant 1, mRNA [NM_001252580]	84092
A_66_P133255	2.57035e-05	4.91481e-07	10.5835	down	-2.15754	-1.73079	-1.74412	-1.2456	1.2456	1.57791	1.90163	2.01182	Prkch	Mus musculus 10 days neonate skin cDNA, RIKEN full-length enriched library, clone:4732457K18 product:protein kinase C, eta, full insert sequence. [AK076352]	18755
A_55_P2255196	0.000236114	1.6917e-05	10.5686	down	-2.00734	-1.08065	-2.45721	-1.79814	1.08065	1.13553	2.43417	1.61315	D7Bwg0826e	Mus musculus 9 days embryo whole body cDNA, RIKEN full-length enriched library, clone:D030071O17 product:hypothetical protein, full insert sequence. [AK141792]	52819
A_52_P93910	0.000910727	0.000112443	10.5537	down	-3.4162	-0.915461	-1.89542	-2.86931	1.12334	1.12085	1.34268	0.915461	Nrp2	Mus musculus neuropilin 2 (Nrp2), transcript variant 1, mRNA [NM_001077403]	18187
A_55_P2444515	1.78346e-05	2.31261e-07	10.551	down	-1.90564	-1.49326	-1.57706	-2.48174	1.49326	1.52753	1.6206	1.49816	Akap2	Mus musculus A kinase (PRKA) anchor protein 2 (Akap2), transcript variant 2, mRNA [NM_001035532]	11641
A_55_P2113738	2.67422e-05	5.37757e-07	10.5207	down	-2.39827	-2.01819	-1.28832	-2.23235	1.28832	1.41815	1.30742	1.62961		AV573893 Abe mouse ES cell Mus musculus cDNA clone 20000114YT01C06, mRNA sequence [AV573893]
A_51_P455932	4.50289e-05	1.31831e-06	10.5167	down	-1.68255	-1.89657	-1.30606	-2.59106	1.78211	1.30606	1.65635	1.35768	F2rl1	Mus musculus coagulation factor II (thrombin) receptor-like 1 (F2rl1), mRNA [NM_007974]	14063
A_52_P90363	0.000454746	4.31654e-05	10.5061	down	-3.04027	-1.19315	-1.17066	-2.44502	1.17066	1.77888	1.31099	1.46298	Ifi27l2a	Mus musculus interferon, alpha-inducible protein 27 like 2A (Ifi27l2a), transcript variant 1, mRNA [NM_029803]	76933
A_51_P317542	2.61675e-05	5.14318e-07	10.4779	down	-1.28359	-2.17238	-2.06603	-1.95036	1.98462	1.38161	1.43497	1.28359	Slc24a2	Mus musculus solute carrier family 24 (sodium/potassium/calcium exchanger), member 2 (Slc24a2), transcript variant 1, mRNA [NM_172426]	76376
A_55_P2121996	0.000191904	1.2484e-05	10.4249	down	-2.69494	-2.08944	-1.37044	-1.08548	1.90859	1.54995	1.74355	1.08548
A_52_P247927	0.000343142	2.90608e-05	10.3573	down	-2.45292	-1.49861	-2.97885	-1.14257	1.16711	1.25903	1.14257	1.84864	2810442I21Rik	Mus musculus RIKEN cDNA 2810442I21 gene (2810442I21Rik), transcript variant 1, long non-coding RNA [NR_110421]	72735
A_55_P2143724	8.29839e-06	3.1735e-08	10.3397	down	-1.85906	-1.46407	-1.88122	-1.56093	1.60691	1.61758	1.46407	2.02668	Tcf7l2	Mus musculus transcription factor 7 like 2, T cell specific, HMG box (Tcf7l2), transcript variant 7, mRNA [NM_001142923]	21416
A_55_P2082841	4.6895e-06	5.28104e-09	10.3087	down	-1.72367	-1.52233	-2.01177	-1.80464	1.53475	1.70685	1.52233	1.63682
A_51_P408227	9.52616e-05	4.39576e-06	10.2395	down	-1.0563	-2.42871	-1.65988	-2.19465	1.78894	1.58652	1.65299	1.0563	Misp	Mus musculus mitotic spindle positioning (Misp), mRNA [NM_030218]	78906
A_55_P2019233	1.05407e-05	6.89383e-08	10.205	down	-1.96938	-1.9627	-1.32618	-1.92429	1.73746	1.48571	1.32618	1.6729	Gsto2	Mus musculus glutathione S-transferase omega 2 (Gsto2), transcript variant 1, mRNA [NM_026619]	68214
A_55_P2181084	5.38278e-06	9.24148e-09	10.1865	down	-1.46977	-1.75297	-1.69054	-2.00472	1.59379	1.46977	1.67384	1.73892	Rpl17	Mus musculus ribosomal protein L17 (Rpl17), mRNA [NM_001002239]	319195
A_52_P166888	7.63177e-06	2.46697e-08	10.1832	down	-1.95534	-1.39204	-1.95196	-1.81539	1.50874	1.70249	1.67446	1.39204	Ccdc64	coiled-coil domain containing 64 [Source:MGI Symbol;Acc:MGI:1922915] [ENSMUST00000148627]	75665
A_55_P1959384	1.20199e-05	9.83267e-08	10.1304	down	-1.84766	-1.94963	-1.41509	-1.45081	1.41509	1.7096	2.04177	1.53282		T cell receptor alpha variable 14D-1 [Source:MGI Symbol;Acc:MGI:3651279] [ENSMUST00000181038]
A_55_P2050852	0.000188371	1.21223e-05	10.1282	down	-1.24066	-1.40008	-1.27838	-1.15567	1.15567	1.96392	2.09019	3.07662		vr79d06.s1 Knowles Solter mouse 2 cell Mus musculus cDNA clone IMAGE:1134923 5'. [AA690115]
A_51_P234956	1.23529e-05	1.06652e-07	10.0857	down	-1.32973	-2.00155	-1.64848	-2.09866	1.57766	1.32973	1.6214	1.72971	Xcl1	Mus musculus chemokine (C motif) ligand 1 (Xcl1), mRNA [NM_008510]	16963
A_55_P2063608	8.70995e-05	3.81398e-06	10.0372	down	-2.50489	-1.11426	-1.79819	-2.3866	1.33106	1.59049	1.46938	1.11426		T cell receptor alpha variable 4-3 [Source:MGI Symbol;Acc:MGI:4440478] [ENSMUST00000103655]
A_55_P2103206	4.13741e-06	2.93396e-09	10.0351	down	-1.6286	-1.64205	-1.62789	-1.50743	1.75068	1.7149	1.50743	1.92894	Dusp8	Mus musculus dual specificity phosphatase 8 (Dusp8), mRNA [NM_008748]	18218
A_55_P2043459	4.01807e-06	1.42953e-09	10.0168	down	-1.58955	-1.74541	-1.63639	-1.53944	1.70621	1.73195	1.80904	1.53944
A_55_P2393021	4.98105e-05	1.54214e-06	9.95998	down	-2.38357	-1.22674	-1.65955	-2.32323	1.22674	1.60116	1.54752	1.29608	A430106G13Rik	Mus musculus 0 day neonate eyeball cDNA, RIKEN full-length enriched library, clone:E130002N09 product:unclassifiable, full insert sequence. [AK053260]	320327
A_52_P333097	0.000188666	1.21509e-05	9.95764	down	-2.22175	-1.15651	-1.08526	-2.30313	1.53284	1.77019	2.10827	1.08526	Mcoln3	mucolipin 3 [Source:MGI Symbol;Acc:MGI:1890500] [ENSMUST00000039450]	171166
A_52_P667567	0.000370633	3.26555e-05	9.95628	down	-3.10154	-1.26714	-1.22591	-2.2892	1.46369	1.43872	1.22591	1.25031	Inadl	Mus musculus InaD-like (Drosophila) (Inadl), transcript variant 2, mRNA [NM_001005784]	12695
A_55_P2132781	0.00203209	0.000329478	9.94939	down	-2.49017	-2.28368	-1.29512	-0.824303	3.0627	1.27173	0.824303	1.20641	Slc16a2	Mus musculus solute carrier family 16 (monocarboxylic acid transporters), member 2 (Slc16a2), mRNA [NM_009197]	20502
A_55_P1955244	6.33138e-06	1.48574e-08	9.93289	down	-1.4796	-1.63038	-1.49312	-1.76778	1.56303	1.4796	1.87724	1.9581	LOC102642752	PREDICTED: Mus musculus 40S ribosomal protein S24-like (LOC102642752), mRNA [XM_006543300]	102642752
A_55_P2055732	0.000168375	1.0284e-05	9.92192	down	-1.00082	-1.79611	-2.28226	-2.16902	2.20146	1.41318	1.00082	1.37879	Klri2	PREDICTED: Mus musculus killer cell lectin-like receptor family I member 2 (Klri2), mRNA [XM_006544095]	320407
A_55_P2108933	6.12715e-05	2.16471e-06	9.91126	down	-2.32006	-2.26583	-1.13867	-1.88816	1.4691	1.77364	1.24214	1.13867	Dao	Mus musculus D-amino acid oxidase (Dao), transcript variant 2, mRNA [NM_001286396]	13142
A_52_P465886	9.74035e-06	4.62397e-08	9.91064	down	-1.98915	-1.85954	-1.3677	-2.04742	1.47475	1.3677	1.45781	1.67184	Gramd3	Mus musculus GRAM domain containing 3 (Gramd3), mRNA [NM_026240]	107022
A_55_P2005941	4.01807e-06	2.51328e-09	9.90961	down	-1.4963	-1.62844	-1.60434	-1.79336	1.75298	1.4963	1.71863	1.74497	Plcxd1	Mus musculus phosphatidylinositol-specific phospholipase C, X domain containing 1 (Plcxd1), transcript variant 1, mRNA [NM_207279]	403178
A_55_P2086954	1.18559e-05	9.20063e-08	9.89691	down	-1.49201	-1.42493	-2.16489	-1.96691	1.51089	1.56352	1.42493	1.67984
A_55_P2069985	3.37167e-05	7.88974e-07	9.85514	down	-2.52896	-1.36531	-1.62865	-1.62497	1.44556	1.36531	1.65442	1.59033
A_55_P2147101	2.43739e-05	4.33341e-07	9.82335	down	-1.88326	-1.17346	-1.56287	-1.81772	1.72187	1.89812	1.9541	1.17346	Sytl4	Mus musculus synaptotagmin-like 4 (Sytl4), transcript variant 1, mRNA [NM_013757]	27359
A_55_P1954860	4.01807e-06	2.02196e-09	9.82329	down	-1.58831	-1.65081	-1.73559	-1.52063	1.60758	1.52063	1.76516	1.7961
A_55_P2003813	7.16042e-06	2.17614e-08	9.78581	down	-1.37618	-1.81177	-1.92687	-1.68554	1.72492	1.37618	1.71185	1.54945	Scn3b	Mus musculus sodium channel, voltage-gated, type III, beta (Scn3b), transcript variant 2, mRNA [NM_178227]	235281
A_55_P2072576	0.000817993	9.7492e-05	9.78501	down	-2.05824	-1.32839	-1.04556	-1.96951	1.3513	1.28494	3.07878	1.04556	Pcdhb12	Mus musculus protocadherin beta 12 (Pcdhb12), mRNA [NM_053137]	93883
A_51_P114966	1.05407e-05	6.91414e-08	9.77256	down	-2.05054	-1.32812	-2.0047	-1.8941	1.6066	1.32812	1.4147	1.52805	Prss37	Mus musculus protease, serine 37 (Prss37), mRNA [NM_026317]	67690
A_55_P2077153	1.98618e-05	2.77697e-07	9.75849	down	-1.704	-1.29025	-1.70701	-1.58337	2.03288	2.08212	1.45676	1.29025	Slc27a2	Mus musculus solute carrier family 27 (fatty acid transporter), member 2 (Slc27a2), mRNA [NM_011978]	26458
A_55_P2025937	2.03819e-05	2.92682e-07	9.75335	down	-2.15814	-1.27421	-1.74479	-2.20048	1.42508	1.56714	1.49956	1.27421		predicted pseudogene 10212 [Source:MGI Symbol;Acc:MGI:3641904] [ENSMUST00000087884]
A_55_P2173672	2.31716e-05	3.91433e-07	9.75305	down	-1.44243	-1.24912	-1.53043	-1.4675	2.27694	1.24912	2.1258	1.80208
A_55_P1974780	5.21317e-05	1.66751e-06	9.75258	down	-1.69508	-1.19061	-2.4198	-2.29934	1.49311	1.4239	1.19061	1.43069
A_55_P2028734	0.000206143	1.38664e-05	9.74995	down	-1.31745	-1.30888	-1.32388	-2.67523	2.23659	1.4705	1.50017	1.30888	Klra16	Mus musculus killer cell lectin-like receptor, subfamily A, member 16 (Klra16), mRNA [NM_013794]	27424
A_55_P2054062	9.20863e-05	4.15595e-06	9.74666	down	-1.8901	-2.25918	-2.22178	-1.06893	1.17293	1.06893	1.57285	1.88492	Chst2	Mus musculus carbohydrate sulfotransferase 2 (Chst2), mRNA [NM_018763]	54371
A_55_P1974593	4.14487e-06	3.04423e-09	9.74167	down	-1.4773	-1.81734	-1.65702	-1.76767	1.62587	1.4773	1.59668	1.7175
A_55_P2008434	0.000268558	2.0391e-05	9.70398	down	-0.921229	-1.70719	-1.59337	-1.49913	2.39459	1.53221	2.54535	0.921229	5830416I19Rik	Mus musculus RIKEN cDNA 5830416I19 gene (5830416I19Rik), long non-coding RNA [NR_045384]	74757
A_55_P1997997	0.000260328	1.95178e-05	9.69303	down	-1.35097	-1.0539	-1.7838	-2.37738	2.47757	1.43657	1.5737	1.0539	Klra23	Mus musculus killer cell lectin-like receptor subfamily A, member 23 (Klra23), mRNA [NM_024470]	79410
A_51_P380178	5.28428e-05	1.70633e-06	9.66647	down	-2.39089	-1.70216	-1.14817	-1.71817	1.14817	1.63662	1.83428	1.5135	Id3	Mus musculus inhibitor of DNA binding 3 (Id3), mRNA [NM_008321]	15903
A_55_P1978226	2.5622e-05	4.88626e-07	9.65745	down	-1.80398	-1.29967	-2.38338	-1.72818	1.4751	1.73211	1.29967	1.36448	Park2	Mus musculus Parkinson disease (autosomal recessive, juvenile) 2, parkin (Park2), mRNA [NM_016694]	50873
A_51_P404992	4.90434e-06	7.37364e-09	9.65429	down	-1.52542	-1.65711	-1.54392	-1.47324	1.95651	1.82459	1.63064	1.47324	Efhc2	Mus musculus EF-hand domain (C-terminal) containing 2 (Efhc2), mRNA [NM_028916]	74405
A_55_P2057336	6.64549e-06	1.84079e-08	9.6492	down	-1.52345	-1.62126	-1.521	-1.39309	2.00161	1.77006	1.39309	1.85807
A_55_P2008987	0.000562597	5.78769e-05	9.64856	down	-1.10749	-1.21957	-1.46303	-1.36339	1.10749	1.33571	2.28008	3.20449	Ch25h	Mus musculus cholesterol 25-hydroxylase (Ch25h), mRNA [NM_009890]	12642
A_55_P2155504	6.18108e-06	1.37757e-08	9.63426	down	-1.8631	-1.80038	-1.38905	-1.84426	1.38905	1.48399	1.64334	1.65953	Lck	Mus musculus lymphocyte protein tyrosine kinase (Lck), transcript variant 2, mRNA [NM_010693]	16818
A_55_P1966749	0.00105988	0.00013872	9.63304	down	-3.29659	-1.98853	-0.733823	-2.10922	1.55851	1.30199	0.733823	1.34947	Cyp2s1	Mus musculus cytochrome P450, family 2, subfamily s, polypeptide 1 (Cyp2s1), mRNA [NM_028775]	74134
A_55_P2162543	0.000885846	0.000108204	9.60635	down	-0.819772	-3.21393	-2.07093	-2.79529	1.23907	0.988347	0.819772	1.10884
A_55_P2035549	3.0034e-05	6.49501e-07	9.58649	down	-2.26278	-1.31923	-1.43905	-2.14383	1.63751	1.31923	1.55627	1.36611	Zfp879	Mus musculus zinc finger protein 879 (Zfp879), transcript variant 1, mRNA [NM_173387]	214779
A_52_P443334	0.000194276	1.26696e-05	9.57984	down	-3.01137	-1.17602	-1.85331	-1.84738	1.52175	1.17602	1.21539	1.23878	Cd8a	Mus musculus CD8 antigen, alpha chain (Cd8a), transcript variant 1, mRNA [NM_001081110]	12525
A_51_P144364	0.000235041	1.68088e-05	9.55692	down	-2.89343	-1.40629	-1.37967	-1.27213	1.27213	1.37182	1.80985	1.62085	Chn2	Mus musculus 11 days pregnant adult female ovary and uterus cDNA, RIKEN full-length enriched library, clone:5033424B07 product:BETA-CHIMAERIN (BETA-CHIMERIN) homolog [Homo sapiens], full insert sequence. [AK030336]	69993
A_55_P1993589	4.27917e-06	3.90149e-09	9.52648	down	-1.46439	-1.78055	-1.70265	-1.81304	1.51011	1.46439	1.56507	1.70757
A_51_P487555	1.51906e-05	1.64687e-07	9.52601	down	-1.79936	-2.11572	-1.30479	-2.17359	1.30479	1.38429	1.44401	1.48094	Cd7	Mus musculus CD7 antigen (Cd7), mRNA [NM_009854]	12516
A_55_P1986680	4.01807e-06	2.52194e-09	9.51036	down	-1.58886	-1.84622	-1.5268	-1.58913	1.72105	1.5674	1.5268	1.63174
A_55_P2173531	0.000558144	5.73058e-05	9.50509	down	-1.40056	-2.23539	-2.51229	-0.885015	2.27941	1.17556	1.62156	0.885015	Gm4208	PREDICTED: Mus musculus predicted gene 4208 (Gm4208), transcript variant X1, misc_RNA [XR_373448]	100043070
A_52_P891775	2.55995e-05	4.87547e-07	9.49581	down	-2.2734	-1.33124	-1.46838	-1.85921	1.79914	1.59058	1.33597	1.33124	Cdr2l	Mus musculus cerebellar degeneration-related protein 2-like (Cdr2l), mRNA [NM_001080929]	237988
A_55_P2325698	0.00219285	0.000363985	9.49292	down	-1.00132	-1.1012	-1.00579	-0.831271	0.831271	1.69401	2.79517	3.72737	2010002M09Rik	Mus musculus adult male small intestine cDNA, RIKEN full-length enriched library, clone:2010002M09 product:unclassifiable, full insert sequence. [AK008051]	69841
A_52_P166393	2.07331e-05	3.00691e-07	9.49081	down	-1.43934	-1.61189	-1.51316	-1.36471	2.30722	1.47257	1.91252	1.36471	Art1	Mus musculus ADP-ribosyltransferase 1 (Art1), mRNA [NM_009710]	11870
A_55_P2103661	0.00269369	0.000477959	9.48399	down	-3.20318	-1.27017	-3.48899	-0.897487	1.11441	1.10761	1.00264	0.897487	Zfp366	Mus musculus zinc finger protein 366 (Zfp366), mRNA [NM_001004149]	238803
A_55_P2153753	0.00049725	4.87364e-05	9.47346	down	-2.99339	-2.50696	-0.898011	-1.76803	1.17139	1.35601	0.898011	1.38376	5830411N06Rik	Mus musculus RIKEN cDNA 5830411N06 gene (5830411N06Rik), transcript variant 3, mRNA [NM_175533]	244234
A_52_P97699	0.000926794	0.000115077	9.43515	down	-2.71226	-0.806779	-2.74757	-1.5637	1.96442	1.26235	0.806778	1.08832	D430019H16Rik	Mus musculus RIKEN cDNA D430019H16 gene (D430019H16Rik), mRNA [NM_001252508]	268595
A_55_P2077497	5.0191e-06	7.95372e-09	9.43363	down	-1.62796	-1.46926	-1.90145	-1.56743	1.51614	1.64347	1.46926	1.75629		predicted gene, 17678 [Source:MGI Symbol;Acc:MGI:4937312] [ENSMUST00000167348]
A_55_P2105100	0.0014291	0.000207063	9.43348	down	-3.58476	-1.02603	-1.33906	-1.82241	1.02603	1.21809	1.46586	1.46893	Lrig1	Mus musculus leucine-rich repeats and immunoglobulin-like domains 1 (Lrig1), mRNA [NM_008377]	16206
A_55_P2133195	0.000272558	2.08021e-05	9.37457	down	-1.71996	-1.58116	-0.888544	-2.57046	0.888544	1.94245	1.59718	1.7267	Gm4951	Mus musculus predicted gene 4951 (Gm4951), mRNA [NM_001033767]	240327
A_55_P2046563	0.000952737	0.000119294	9.37378	down	-2.24781	-3.21046	-0.846622	-1.50242	1.61742	1.22705	1.41611	0.846622	Cym	Mus musculus chymosin (Cym), mRNA [NM_001111143]	229697
A_55_P1958039	0.00050294	4.94852e-05	9.3684	down	-0.850282	-2.71881	-2.40654	-2.60595	1.58117	0.850282	1.03455	0.863626	Klra16	Mus musculus killer cell lectin-like receptor, subfamily A, member 16 (Klra16), mRNA [NM_013794]	27424
A_55_P2053142	1.0229e-05	6.56519e-08	9.36217	down	-1.44958	-1.58656	-1.48269	-1.36688	1.36688	2.17706	1.737	1.74072		maa56a02.x1 Soares mouse 3NbMS Mus musculus cDNA clone IMAGE:3820683 3'. [BF453944]
A_51_P157953	0.000143283	8.08133e-06	9.36211	down	-2.04784	-2.21915	-2.11397	-0.918234	1.65042	1.26659	0.918234	1.7729	Soga3	Mus musculus SOGA family member 3 (Soga3), mRNA [NM_026138]	67412
A_51_P347862	0.000583994	6.08768e-05	9.36192	down	-3.08445	-0.875738	-1.94263	-2.58205	0.875738	1.17866	1.24696	1.12099	Actn1	Mus musculus actinin, alpha 1 (Actn1), mRNA [NM_134156]	109711
A_55_P2082271	4.6895e-06	5.69613e-09	9.35325	down	-1.45539	-1.88848	-1.68022	-1.70198	1.52761	1.49673	1.45539	1.69607
A_66_P114042	5.66547e-05	1.9069e-06	9.34077	down	-2.10365	-1.03888	-2.12478	-1.99863	1.63482	1.55234	1.40218	1.03888	Kctd7	Mus musculus potassium channel tetramerisation domain containing 7 (Kctd7), mRNA [NM_172509]	212919
A_55_P1964596	4.29337e-05	1.21719e-06	9.3406	down	-1.81317	-2.48965	-1.26827	-1.60086	1.6399	1.52342	1.29052	1.26827	4932411N23Rik	Mus musculus RIKEN cDNA 4932411N23 gene (4932411N23Rik), mRNA [NM_177705]	237029
A_51_P367780	0.0002297	1.62771e-05	9.29588	down	-1.34867	-2.86647	-1.56718	-1.17774	1.17775	1.49698	1.58079	1.65078	Adamtsl2	Mus musculus ADAMTS-like 2 (Adamtsl2), mRNA [NM_029981]	77794
A_55_P2009813	4.6895e-06	5.63541e-09	9.29394	down	-1.52356	-1.48892	-1.6497	-1.88445	1.48892	1.57133	1.53899	1.71928	Gm5751	PREDICTED: Mus musculus predicted gene 5751 (Gm5751), mRNA [XM_006544776]	436188
A_55_P2167279	4.01807e-06	1.45787e-09	9.28718	down	-1.5002	-1.56073	-1.54798	-1.50684	1.75401	1.7241	1.5002	1.76691	4931429P17Rik	Mus musculus RIKEN cDNA 4931429P17 gene (4931429P17Rik), long non-coding RNA [NR_038004]	70971
A_55_P2035038	1.68667e-05	2.02882e-07	9.25313	down	-1.35483	-1.42549	-2.15238	-1.99407	1.46303	1.50584	1.35483	1.5893
A_51_P379341	4.01807e-06	2.39706e-09	9.22893	down	-1.52955	-1.65873	-1.54557	-1.47271	1.71472	1.64048	1.47271	1.79019	Neurod2	Mus musculus neurogenic differentiation 2 (Neurod2), mRNA [NM_010895]	18013
A_66_P105350	3.40389e-05	8.02588e-07	9.22646	down	-1.97529	-1.57927	-1.16796	-2.23976	1.60327	1.58113	1.50846	1.16796	Cacna2d4	Mus musculus calcium channel, voltage-dependent, alpha 2/delta subunit 4 (Cacna2d4), mRNA [NM_001033382]	319734
A_55_P1993708	0.00328553	0.000619745	9.22349	down	-4.01073	-0.821637	-1.64429	-2.31931	0.821637	1.00803	1.03203	1.16359	Lrp12	Mus musculus low density lipoprotein-related protein 12 (Lrp12), mRNA [NM_172814]	239393
A_55_P2086585	0.000306437	2.47338e-05	9.21278	down	-0.852004	-1.89416	-1.40806	-1.12651	2.48649	2.02257	2.17274	0.852003
A_51_P456465	4.3322e-05	1.2372e-06	9.21055	down	-2.21074	-1.24177	-1.20893	-1.66888	1.20893	1.73712	1.80859	1.72818	Cldn10	Mus musculus claudin 10 (Cldn10), transcript variant b, mRNA [NM_021386]	58187
A_55_P1978060	0.000393517	3.53669e-05	9.19976	down	-1.91587	-3.08876	-0.999038	-2.30812	1.37668	1.06964	1.04923	0.999038	Arvcf	Mus musculus armadillo repeat gene deleted in velo-cardio-facial syndrome (Arvcf), transcript variant 3, mRNA [NM_001272029]	11877
A_55_P2039320	0.000358979	3.11112e-05	9.19736	down	-2.82423	-1.57328	-1.05067	-2.65011	1.06452	1.41174	1.17965	1.05067	Zfp365	Mus musculus zinc finger protein 365 (Zfp365), mRNA [NM_178679]	216049
A_55_P2050622	4.01807e-06	2.43922e-09	9.18141	down	-1.49336	-1.72491	-1.63618	-1.49943	1.60263	1.58853	1.75647	1.49336	Sh3d19	Mus musculus SH3 domain protein D19 (Sh3d19), mRNA [NM_001082414]	27059
A_51_P239214	0.00182514	0.000285524	9.17633	down	-1.90779	-0.925397	-1.39603	-3.61159	0.925398	1.10236	1.36339	1.55972	Boll	Mus musculus bol, boule-like (Drosophila) (Boll), transcript variant 2, mRNA [NM_001113367]	75388
A_55_P1957363	8.22069e-05	3.50397e-06	9.16704	down	-1.17615	-1.53872	-1.26839	-1.3118	2.59166	2.11375	1.60921	1.17615
A_51_P472608	0.000334789	2.79973e-05	9.16458	down	-2.65549	-0.900012	-1.75658	-2.54755	1.31946	1.51106	1.1941	0.900013	Vangl2	vang-like 2 (van gogh, Drosophila) [Source:MGI Symbol;Acc:MGI:2135272] [ENSMUST00000111263]	93840
A_55_P2229137	3.75139e-05	9.4248e-07	9.15059	down	-1.97431	-2.15043	-2.03644	-1.15026	1.4777	1.663	1.17306	1.15026	Tmem116	transmembrane protein 116 [Source:MGI Symbol;Acc:MGI:1924712] [ENSMUST00000078094]	77462
A_55_P2141256	4.65013e-05	1.37662e-06	9.14106	down	-1.20697	-1.36342	-1.25495	-1.14631	2.33787	2.18897	2.12465	1.14631
A_55_P1989936	4.01807e-06	2.52587e-09	9.14009	down	-1.46388	-1.819	-1.62209	-1.6814	1.58808	1.57646	1.46388	1.55404	Gm3561	PREDICTED: Mus musculus predicted gene 3561 (Gm3561), misc_RNA [XR_386157]	100041879
A_55_P2068451	7.63177e-06	2.484e-08	9.1328	down	-1.36133	-1.79431	-1.7621	-1.98222	1.38898	1.36133	1.53997	1.574	Gm7634	PREDICTED: Mus musculus predicted gene 7634 (Gm7634), misc_RNA [XR_373240]	665434
A_55_P2052062	0.00112969	0.000151408	9.13203	down	-2.90796	-0.814665	-1.81564	-3.16364	0.814665	1.18052	1.1285	0.938159	Cd200	Mus musculus CD200 antigen (Cd200), mRNA [NM_010818]	17470
A_52_P880457	0.000103984	5.05196e-06	9.12972	down	-2.31872	-1.48651	-1.13269	-2.45345	1.25798	1.43966	1.54058	1.13269	Ampd1	Mus musculus adenosine monophosphate deaminase 1 (Ampd1), mRNA [NM_001033303]	229665
A_55_P2045085	4.82544e-06	6.71559e-09	9.12365	down	-1.42739	-1.61635	-1.54419	-1.72517	1.42739	1.50772	1.74991	1.76032	Rpl34-ps1	Mus musculus ribosomal protein L34, pseudogene 1 (Rpl34-ps1), mRNA [NM_001199350]	619547
A_55_P2023557	0.000238296	1.70974e-05	9.10116	down	-2.49915	-0.925804	-1.42917	-2.11914	1.69961	1.71514	1.43038	0.925804	Pgap1	Mus musculus post-GPI attachment to proteins 1 (Pgap1), mRNA [NM_001163314]	241062
A_55_P1954393	0.00394253	0.000783014	9.07352	down	-3.02825	-0.527609	-1.15966	-3.07888	1.76538	1.22378	1.41549	0.527609	Susd4	Mus musculus sushi domain containing 4 (Susd4), mRNA [NM_144796]	96935
A_55_P2348799	1.29413e-05	1.20488e-07	9.07186	down	-1.83499	-1.30699	-1.72063	-2.02358	1.78377	1.39554	1.30699	1.35309	1700025G04Rik	Mus musculus RIKEN cDNA 1700025G04 gene (1700025G04Rik), mRNA [NM_197990]	69399
A_51_P362538	0.00461945	0.000959691	9.06616	down	-3.28145	-0.485143	-1.28348	-1.49131	0.485143	1.6005	1.5554	2.53954	Syde2	Mus musculus synapse defective 1, Rho GTPase, homolog 2 (C. elegans) (Syde2), mRNA [NM_001166064]	214804
A_55_P2108248	0.00010583	5.19811e-06	9.05303	down	-2.63702	-1.57346	-1.12576	-1.74871	1.12576	1.44874	1.61254	1.44159	Art4	Mus musculus ADP-ribosyltransferase 4 (Art4), mRNA [NM_026639]	109978
A_51_P184949	0.000667915	7.38538e-05	9.039	down	-3.21251	-0.872906	-2.00215	-2.33492	1.07226	0.872906	1.14021	1.19679	F12	Mus musculus coagulation factor XII (Hageman factor) (F12), mRNA [NM_021489]	58992
A_55_P2391499	0.000181915	1.15456e-05	9.03123	down	-1.31704	-1.4878	-1.37097	-1.26126	2.88745	1.72134	1.26126	1.39257	4933415J04Rik	Mus musculus adult male testis cDNA, RIKEN full-length enriched library, clone:4933415J04 product:unclassifiable, full insert sequence. [AK016822]	71172
A_55_P2029533	1.4351e-05	1.50107e-07	9.01447	down	-1.41789	-1.38843	-1.63246	-2.16306	1.58735	1.41758	1.38843	1.69377	Zfp57	Mus musculus zinc finger protein 57 (Zfp57), transcript variant 3, mRNA [NM_001168502]	22715
A_51_P393305	1.46591e-05	1.55557e-07	9.01243	down	-2.2116	-1.9847	-1.32564	-1.67769	1.32564	1.35719	1.45655	1.34864	Sidt1	Mus musculus SID1 transmembrane family, member 1 (Sidt1), transcript variant 2, mRNA [NM_198034]	320007
A_55_P2424988	0.000141238	7.91231e-06	9.00615	down	-2.81388	-1.62473	-1.76915	-1.192	1.54917	1.30148	1.24124	1.192	C78228	C78228 Mouse 3.5-dpc blastocyst cDNA Mus musculus cDNA clone J0044F11 3'. [C78228]	97230
A_55_P2010877	0.000177597	1.11887e-05	9.00318	down	-2.32203	-1.22159	-1.96312	-1.02714	2.04255	1.62922	1.44894	1.02714	Prrt2	Mus musculus proline-rich transmembrane protein 2 (Prrt2), mRNA [NM_001102563]	69017
A_55_P1973183	0.000433839	4.05848e-05	8.99487	down	-1.11391	-1.85029	-0.78758	-1.58806	1.8657	2.11019	2.57311	0.78758	Gm2238	Mus musculus 13 days embryo heart cDNA, RIKEN full-length enriched library, clone:D330003A20 product:unclassifiable, full insert sequence. [AK052169]	100039442
A_55_P2146832	9.23368e-05	4.19723e-06	8.98246	down	-1.35451	-1.55437	-1.44365	-1.19615	2.44428	2.17893	1.3004	1.19615	Olfr281	Mus musculus olfactory receptor 281 (Olfr281), mRNA [NM_146280]	258277
A_55_P2135905	3.20778e-05	7.2629e-07	8.96942	down	-1.38796	-1.53821	-1.42451	-1.3235	1.53337	1.68765	2.44135	1.3235		Mus musculus 9 days embryo whole body cDNA, RIKEN full-length enriched library, clone:D030030M01 product:unclassifiable, full insert sequence. [AK083495]
A_55_P2129867	0.000992182	0.000126143	8.94048	down	-2.65944	-0.65492	-2.7547	-2.65288	1.1185	0.883071	1.26297	0.65492	Sh3pxd2a	Mus musculus SH3 and PX domains 2A (Sh3pxd2a), transcript variant 1, mRNA [NM_008018]	14218
A_52_P382886	6.6365e-05	2.46568e-06	8.91904	down	-2.44541	-2.02304	-1.87595	-1.11198	1.11198	1.13106	1.40564	1.52249	Gjb2	Mus musculus gap junction protein, beta 2 (Gjb2), mRNA [NM_008125]	14619
A_55_P2095513	0.00172055	0.000264674	8.91007	down	-2.03412	-2.37187	-2.27587	-0.615325	2.51683	1.32095	0.615325	0.87146	Try5	Mus musculus trypsin 5 (Try5), mRNA [NM_001003405]	103964
A_55_P2043362	1.00106e-05	6.38892e-08	8.89837	down	-1.89775	-1.9923	-1.28449	-1.69411	1.28449	1.45622	1.48651	1.51829
A_55_P2141786	2.61675e-05	5.18911e-07	8.88345	down	-2.06762	-1.34626	-1.29441	-2.11951	1.29441	1.56024	1.55783	1.36419	Pard6g	Mus musculus par-6 family cell polarity regulator gamma (Pard6g), mRNA [NM_053117]	93737
A_55_P2005720	1.91749e-05	2.56895e-07	8.85864	down	-1.26316	-2.0613	-1.909	-1.59608	1.26316	1.44412	1.29997	1.75154
A_55_P2174743	6.63786e-05	2.46955e-06	8.8521	down	-1.65597	-1.13782	-2.28157	-2.38026	1.35897	1.26514	1.13782	1.36653	Akap7	Mus musculus A kinase (PRKA) anchor protein 7 (Akap7), mRNA [NM_018747]	432442
A_55_P2200319	5.78953e-05	1.96479e-06	8.84852	down	-2.20865	-2.0845	-1.04742	-2.11585	1.04742	1.29503	1.39859	1.3843	A630014C17Rik	Mus musculus 3 days neonate thymus cDNA, RIKEN full-length enriched library, clone:A630014C17 product:unclassifiable, full insert sequence. [AK041482]	399633
A_55_P2084413	7.07551e-05	2.77728e-06	8.83221	down	-1.95932	-2.13699	-1.02777	-1.90245	1.02777	1.49255	1.22041	1.80384	Lrrtm2	Mus musculus leucine rich repeat transmembrane neuronal 2 (Lrrtm2), mRNA [NM_178005]	107065
A_55_P1964433	0.00142696	0.000206681	8.8166	down	-2.42765	-2.60164	-0.517573	-1.63066	1.45886	1.96608	1.44085	0.517573	Zmynd12	Mus musculus zinc finger, MYND domain containing 12 (Zmynd12), mRNA [NM_001014900]	332934
A_55_P2004536	0.00286886	0.000517827	8.81264	down	-1.48152	-0.876448	-1.30903	-3.38704	2.35526	1.08582	1.18673	0.876448	Klra4	Mus musculus killer cell lectin-like receptor, subfamily A, member 4 (Klra4), transcript variant 1, mRNA [NM_010649]	16635
A_52_P262219	0.000231261	1.64287e-05	8.79957	down	-1.1419	-1.69078	-2.2644	-1.01012	1.01012	1.40485	1.80079	2.22677	Fos	Mus musculus FBJ osteosarcoma oncogene (Fos), mRNA [NM_010234]	14281
A_55_P1954643	4.82544e-06	6.72152e-09	8.79696	down	-1.64449	-1.50558	-1.40057	-1.61974	1.51426	1.40057	1.68301	1.77982	2310081J21Rik	Mus musculus adult male bone cDNA, RIKEN full-length enriched library, clone:9830162J21 product:unclassifiable, full insert sequence. [AK036683]	69211
A_55_P2129182	0.00188271	0.000298011	8.78946	down	-2.91863	-1.31559	-1.51237	-0.707821	0.707822	1.15867	1.86131	2.36088	4930580E04Rik	Mus musculus adult male testis cDNA, RIKEN full-length enriched library, clone:4930580E04 product:unclassifiable, full insert sequence. [AK016337]	75856
A_55_P1989205	0.000171307	1.05904e-05	8.78784	down	-2.76611	-1.1135	-1.46696	-1.8383	1.39492	1.45296	1.1135	1.39577	5430419D17Rik	PREDICTED: Mus musculus RIKEN cDNA 5430419D17 gene (5430419D17Rik), transcript variant X1, mRNA [XM_006508211]	71395
A_55_P2002220	1.62581e-05	1.88871e-07	8.7867	down	-2.08106	-1.81068	-1.40803	-1.28222	1.28222	1.6043	1.57699	1.4958	Dzip1	Mus musculus mRNA for mKIAA0996 protein. [AK129256]	66573
A_55_P2124319	0.000208376	1.408e-05	8.77878	down	-2.41027	-1.82608	-1.11619	-1.04654	1.04654	1.3953	1.94837	1.7468
A_55_P1979118	6.64549e-06	1.83322e-08	8.77044	down	-1.79796	-1.58681	-1.36305	-1.78524	1.36305	1.53249	1.70564	1.39635		T cell receptor alpha variable 13N-4 [Source:MGI Symbol;Acc:MGI:3642678] [ENSMUST00000103634]
A_52_P141687	0.00105768	0.000138301	8.7657	down	-1.54399	-2.75831	-2.6568	-0.701736	1.44874	1.60535	1.11081	0.701736	Gpr37l1	Mus musculus G protein-coupled receptor 37-like 1 (Gpr37l1), mRNA [NM_134438]	171469
A_55_P2018836	1.07096e-05	7.21476e-08	8.76406	down	-1.26633	-1.69745	-1.67208	-1.90232	1.75723	1.51846	1.44619	1.26633
A_55_P2092286	0.00586176	0.00130433	8.74068	down	-3.28358	-0.446245	-1.51919	-3.42731	0.446245	1.33472	1.24233	0.811368
A_51_P104939	0.000268302	2.03579e-05	8.7344	down	-0.865542	-2.16576	-2.0476	-2.48776	1.7189	1.07425	1.28148	0.865542	Klra5	Mus musculus killer cell lectin-like receptor, subfamily A, member 5 (Klra5), mRNA [NM_008463]	16636
A_55_P1998066	0.000106366	5.24426e-06	8.73353	down	-2.42281	-1.10356	-1.34589	-1.96354	1.40257	1.75564	1.40868	1.10356	Tmem121	Mus musculus transmembrane protein 121 (Tmem121), mRNA [NM_153776]	69195
A_55_P2124831	4.17714e-06	3.54709e-09	8.72699	down	-1.40808	-1.74545	-1.68483	-1.59569	1.57181	1.57889	1.40808	1.50913	Brdt	Mus musculus bromodomain, testis-specific (Brdt), transcript variant 2, mRNA [NM_001079873]	114642
A_55_P1952182	2.57496e-05	4.96482e-07	8.71223	down	-1.12689	-1.96382	-1.94591	-2.05305	1.41358	1.4745	1.12689	1.38753	Vmn2r111	Mus musculus vomeronasal 2, receptor 111 (Vmn2r111), mRNA [NM_001104573]	210876
A_55_P2089913	1.29487e-05	1.2101e-07	8.70359	down	-2.08685	-1.64705	-1.29387	-1.50415	1.29387	1.52788	1.63783	1.49494	Cd6	Mus musculus CD6 antigen (Cd6), transcript variant 2, mRNA [NM_009852]	12511
A_55_P2009001	0.000286937	2.24944e-05	8.69749	down	-1.10248	-1.51985	-2.02253	-2.95232	1.13254	1.38678	1.26342	1.10248	Gprc5d	Mus musculus G protein-coupled receptor, family C, group 5, member D (Gprc5d), transcript variant 1, mRNA [NM_001205396]	93746
A_55_P2231747	5.20029e-05	1.66077e-06	8.66776	down	-2.07013	-1.59581	-1.40687	-1.09822	1.09822	1.57061	1.62022	2.00256
A_55_P1989071	6.62919e-06	1.72909e-08	8.66006	down	-1.81635	-1.68842	-1.32645	-1.59567	1.67261	1.51449	1.51707	1.32645	Oas1d	Mus musculus 2'-5' oligoadenylate synthetase 1D (Oas1d), mRNA [NM_133893]	100535
A_55_P1975275	0.000108303	5.3916e-06	8.65798	down	-1.01567	-1.821	-1.72451	-1.56717	2.08387	2.01523	1.21301	1.01567	Crygc	Mus musculus crystallin, gamma C (Crygc), transcript variant 2, mRNA [NM_001082573]	12966
A_55_P2239499	0.000394252	3.55361e-05	8.65751	down	-2.47113	-1.4722	-0.868428	-1.30535	2.11469	1.80643	1.54915	0.868428	Tmevpg1	Mus musculus Theiler's murine encephalomyelitis virus persistence candidate gene 1 (Tmevpg1), long non-coding RNA [NR_104123]	103214
A_55_P2157963	4.13644e-05	1.14083e-06	8.6561	down	-1.15876	-1.72408	-2.21346	-1.59352	1.67345	1.70159	1.15876	1.23126
A_52_P625640	9.74035e-06	5.04893e-08	8.6532	down	-1.28131	-1.46103	-1.79227	-1.6852	1.65428	1.52361	1.77392	1.28131	Trim9	Mus musculus tripartite motif-containing 9 (Trim9), transcript variant 6, mRNA [NM_001286388]	94090
A_51_P220162	7.89882e-05	3.26875e-06	8.64852	down	-2.60382	-1.14368	-1.9142	-1.84464	1.27024	1.14504	1.38452	1.14368	Notch3	Mus musculus notch 3 (Notch3), mRNA [NM_008716]	18131
A_55_P2075894	4.63854e-06	4.46409e-09	8.64734	down	-1.42669	-1.6159	-1.53965	-1.54815	1.42669	1.47141	1.77001	1.65053	Gm5215	PREDICTED: Mus musculus predicted gene 5215 (Gm5215), mRNA [XM_006521608]	383032
A_52_P627269	0.000110148	5.53741e-06	8.64646	down	-2.58195	-1.33809	-1.21818	-2.13573	1.31118	1.2491	1.39602	1.21818	Ces2b	Mus musculus carboxyesterase 2B (Ces2b), mRNA [NM_198171]	234669
A_55_P2104425	1.98618e-05	2.79905e-07	8.6408	down	-1.74176	-1.64835	-1.14903	-1.58924	1.14903	1.73586	1.90078	1.53062	Inadl	Mus musculus InaD-like (Drosophila) (Inadl), transcript variant 2, mRNA [NM_001005784]	12695
A_66_P128297	0.000141133	7.89924e-06	8.63818	down	-2.70179	-1.57266	-1.11036	-2.04022	1.11036	1.39471	1.31411	1.1987	4930417O13Rik	Mus musculus RIKEN cDNA 4930417O13 gene (4930417O13Rik), long non-coding RNA [NR_015527]	73870
A_55_P2174323	0.00062373	6.70197e-05	8.62728	down	-3.11608	-1.13072	-1.1823	-2.13417	1.13072	1.1924	1.20415	1.34508	Pgpep1l	Mus musculus pyroglutamyl-peptidase I-like (Pgpep1l), mRNA [NM_030101]	78444
A_55_P1987746	5.0191e-06	8.37688e-09	8.61361	down	-1.54411	-1.42799	-1.45331	-1.80544	1.42799	1.46833	1.61142	1.6879
A_55_P2021721	4.6895e-06	6.25704e-09	8.60679	down	-1.37959	-1.59401	-1.51286	-1.64476	1.37959	1.50965	1.69453	1.7069
A_51_P486121	0.000202824	1.35251e-05	8.60472	down	-2.82583	-1.04851	-1.83873	-2.17794	1.05484	1.21801	1.20814	1.04851	Aff3	Mus musculus AF4/FMR2 family, member 3 (Aff3), mRNA [NM_001290814]	16764
A_55_P2082489	6.51698e-06	1.60266e-08	8.60121	down	-1.43601	-1.58509	-1.46794	-1.41283	1.9185	1.71595	1.41283	1.46901	Olfr283	Mus musculus olfactory receptor 283 (Olfr283), mRNA [NM_147036]	259038
A_55_P1993213	0.00247818	0.000428793	8.59164	down	-1.35359	-0.802695	-1.41172	-1.3003	2.10308	3.50331	1.13434	0.802695	Olfr161	Mus musculus olfactory receptor 161 (Olfr161), mRNA [NM_146860]	258859
A_55_P2021810	0.00109721	0.000145526	8.58148	down	-1.28665	-1.02051	-0.804555	-0.785054	0.785054	1.97795	2.52934	3.21579	Arc	Mus musculus activity regulated cytoskeletal-associated protein (Arc), transcript variant 1, mRNA [NM_018790]	11838
A_55_P2156776	6.70876e-06	1.95393e-08	8.56265	down	-1.46027	-1.73096	-1.37909	-1.84993	1.66366	1.51259	1.37909	1.41665		predicted gene 9978 [Source:MGI Symbol;Acc:MGI:3641806] [ENSMUST00000069431]
A_55_P2051825	3.2155e-05	7.32109e-07	8.55966	down	-1.19626	-1.78689	-1.50265	-2.25418	1.19626	1.41667	1.40901	1.6283	Ephx3	Mus musculus epoxide hydrolase 3 (Ephx3), mRNA [NM_001033163]	71932
A_55_P2096630	0.000711011	8.0798e-05	8.55951	down	-3.19541	-1.79684	-1.09261	-1.27487	1.19034	1.27839	1.09261	1.46904	Ssxb9	Mus musculus synovial sarcoma, X member B, breakpoint 9 (Ssxb9), mRNA [NM_199066]	387131
A_55_P1998716	6.62919e-06	1.74607e-08	8.52413	down	-1.39792	-1.70569	-1.59157	-1.49023	1.4578	1.39792	1.46761	1.85746
A_55_P1964886	5.85896e-06	1.22185e-08	8.51672	down	-1.82315	-1.50833	-1.52697	-1.39098	1.47025	1.39098	1.53899	1.71155	Art2b	Mus musculus ADP-ribosyltransferase 2b (Art2b), mRNA [NM_019915]	11872
A_55_P2011146	7.32199e-05	2.92064e-06	8.51072	down	-2.06314	-1.11434	-1.26202	-2.00857	1.11434	1.80504	1.69935	1.29033	Reep1	Mus musculus receptor accessory protein 1 (Reep1), mRNA [NM_178608]	52250
A_51_P165087	0.00154382	0.000229893	8.51066	down	-2.17193	-0.549795	-1.9384	-2.13679	0.549796	1.09486	1.42645	2.48907	Snai1	Mus musculus snail homolog 1 (Drosophila) (Snai1), mRNA [NM_011427]	20613
A_55_P2094729	2.61675e-05	5.16764e-07	8.50691	down	-1.16676	-1.78966	-2.12004	-1.69181	1.2778	1.16676	1.45367	1.68805	Sox10	Mus musculus SRY (sex determining region Y)-box 10 (Sox10), mRNA [NM_011437]	20665
A_51_P331827	0.000995543	0.000126747	8.49994	down	-0.710937	-2.7987	-2.68623	-1.7452	1.47864	1.2529	0.96626	0.710937	Slc25a41	Mus musculus solute carrier family 25, member 41 (Slc25a41), mRNA [NM_175333]	103775
A_66_P111053	0.000132863	7.27155e-06	8.48868	down	-1.79488	-1.17126	-1.22082	-2.54898	1.17126	1.49567	1.64947	1.28982	Trav14d-3-dv8	Mus musculus clone hybridoma 22a TCR V alpha chain mRNA, partial cds. [AF479020]	634322
A_66_P140794	0.000820814	9.79739e-05	8.4854	down	-2.59383	-0.688907	-2.62802	-2.48588	0.688907	0.905383	1.40232	0.946684	Gm10584	Mus musculus predicted gene 10584 (Gm10584), long non-coding RNA [NR_028578]	100043682
A_55_P2063126	0.000120687	6.38814e-06	8.48306	down	-2.61969	-1.72391	-1.052	-1.81266	1.052	1.3492	1.28192	1.44695	Inadl	Mus musculus InaD-like (Drosophila) (Inadl), transcript variant 1, mRNA [NM_172696]	12695
A_55_P2040168	0.000239735	1.72468e-05	8.47327	down	-1.09594	-1.42735	-2.15294	-2.78447	1.09594	1.39993	1.21357	1.16154	Pmp22	Mus musculus peripheral myelin protein 22 (Pmp22), mRNA [NM_008885]	18858
A_55_P2122997	0.00039854	3.60437e-05	8.46158	down	-2.51065	-1.00403	-1.34504	-2.69081	1.18033	1.38366	1.20518	1.00403	Tet1	Mus musculus tet methylcytosine dioxygenase 1 (Tet1), transcript variant 1, mRNA [NM_001253857]	52463
A_55_P2088075	5.61645e-05	1.88045e-06	8.44886	down	-1.65398	-2.13387	-1.01715	-1.90702	1.65573	1.46581	1.01715	1.46431	Elk4	PREDICTED: Mus musculus ELK4, member of ETS oncogene family (Elk4), transcript variant X6, mRNA [XM_006529131]	13714
A_55_P2076871	2.1834e-05	3.37864e-07	8.44788	down	-1.56438	-2.20806	-1.3887	-1.30026	1.30026	1.51416	1.49806	1.54048	Lef1	Mus musculus lymphoid enhancer binding factor 1 (Lef1), transcript variant 1, mRNA [NM_010703]	16842
A_55_P2150962	2.65247e-05	5.30704e-07	8.44692	down	-1.21246	-1.56904	-1.55758	-1.8601	1.98848	1.21246	1.2427	1.67088	Cpne7	Mus musculus copine VII (Cpne7), mRNA [NM_170684]	102278
A_51_P471791	0.00160239	0.000241464	8.43689	down	-3.11388	-0.762497	-1.81915	-3.04445	0.871849	1.09499	0.837533	0.762497	St8sia6	Mus musculus ST8 alpha-N-acetyl-neuraminide alpha-2,8-sialyltransferase 6 (St8sia6), mRNA [NM_145838]	241230
A_55_P2035757	0.000166844	1.01285e-05	8.43054	down	-1.01957	-1.56135	-1.97357	-2.00412	1.15923	1.01957	1.34835	2.21675	Gm8884	Mus musculus predicted gene 8884 (Gm8884), long non-coding RNA [NR_026561]	667933
A_55_P2180854	2.31716e-05	3.89915e-07	8.42198	down	-1.13076	-1.82938	-1.62629	-1.89191	1.55992	1.13076	1.74709	1.38053	Mrgprg	Mus musculus MAS-related GPR, member G (Mrgprg), mRNA [NM_203492]	381974
A_55_P2104332	2.24607e-05	3.61243e-07	8.41888	down	-1.51247	-2.02993	-1.18697	-1.79213	1.32426	1.67437	1.18697	1.58743	Pxdn	Mus musculus peroxidasin homolog (Drosophila) (Pxdn), mRNA [NM_181395]	69675
A_55_P2073024	0.0038318	0.000756365	8.4176	down	-0.773113	-1.26305	-0.706745	-3.2512	0.706746	2.08869	1.55974	1.94436	Gm4841	Mus musculus predicted gene 4841 (Gm4841), mRNA [NM_001034859]	225594
A_55_P2307496	0.000223512	1.56008e-05	8.41621	down	-2.69436	-1.11101	-1.28695	-1.87482	1.11101	1.29388	1.25155	1.6691		Mus musculus adult male aorta and vein cDNA, RIKEN full-length enriched library, clone:A530060J09 product:hypothetical protein, full insert sequence. [AK041010]
A_55_P1968544	6.29761e-05	2.26162e-06	8.41608	down	-2.19288	-1.10575	-2.15519	-1.4787	1.10575	1.53403	1.24903	1.47125	6330549D23Rik	Mus musculus RIKEN cDNA 6330549D23 gene (6330549D23Rik), non-coding RNA [NR_003619]	229613
A_55_P2020004	4.6895e-06	6.29464e-09	8.41024	down	-1.37452	-1.53725	-1.77383	-1.57168	1.51339	1.53577	1.37452	1.60763
A_52_P500979	0.000625014	6.72226e-05	8.40223	down	-0.601828	-2.21306	-1.91767	-2.25234	1.77967	1.55931	0.601828	1.35737	Pcsk1	Mus musculus proprotein convertase subtilisin/kexin type 1 (Pcsk1), mRNA [NM_013628]	18548
A_55_P2200054	3.53218e-05	8.55096e-07	8.39354	down	-1.67848	-1.14443	-1.97418	-1.32704	1.61962	1.14443	1.91627	1.47267	Gm11266	BY709204 RIKEN full-length enriched, adult male tongue Mus musculus cDNA clone 2310024H09 5'. [BY709204]	100215
A_51_P113403	3.0034e-05	6.50746e-07	8.38716	down	-2.31763	-1.61778	-1.21592	-1.8481	1.27049	1.21592	1.37254	1.41437	Slc26a11	Mus musculus solute carrier family 26, member 11 (Slc26a11), mRNA [NM_178743]	268512
A_51_P166339	0.000216807	1.49472e-05	8.36478	down	-1.2991	-1.94097	-2.52792	-1.02045	1.35942	1.29995	1.02045	1.78906	Avil	Mus musculus advillin (Avil), mRNA [NM_009635]	11567
A_55_P2176688	8.92852e-06	3.59879e-08	8.36119	down	-1.27731	-1.60958	-1.4592	-1.75126	1.27731	1.49632	1.66039	1.72345
A_55_P1973427	3.88496e-05	1.00851e-06	8.35366	down	-1.91093	-1.05313	-2.00228	-1.91251	1.05313	1.56066	1.47713	1.27986	Tex14	Mus musculus testis expressed gene 14 (Tex14), transcript variant 1, mRNA [NM_001199293]	83560
A_51_P292016	6.33138e-06	1.49125e-08	8.35209	down	-1.36545	-1.8885	-1.52531	-1.61646	1.5599	1.41902	1.50844	1.36545	Uts2r	Mus musculus urotensin 2 receptor (Uts2r), mRNA [NM_145440]	217369
A_55_P2114953	8.91893e-05	3.96422e-06	8.34987	down	-2.15206	-1.65442	-1.01158	-2.25743	1.01158	1.46956	1.19902	1.49136	Usp18	Mus musculus ubiquitin specific peptidase 18 (Usp18), mRNA [NM_011909]	24110
A_55_P2036475	0.00104693	0.000136498	8.34212	down	-0.795616	-2.59094	-1.86563	-3.16428	0.986034	1.11434	0.795616	0.929199	Ifna11	Mus musculus interferon alpha 11 (Ifna11), mRNA [NM_008333]	15964
A_55_P2120141	1.62958e-05	1.92322e-07	8.32729	down	-1.26082	-1.49047	-2.02197	-1.92466	1.29518	1.42206	1.26082	1.5554
A_55_P2157093	0.00102782	0.000132946	8.32248	down	-3.09685	-0.897417	-1.28741	-2.28653	1.06683	1.20631	1.4893	0.897417	Bcl2l14	Mus musculus BCL2-like 14 (apoptosis facilitator) (Bcl2l14), mRNA [NM_025778]	66813
A_55_P2086978	0.000428231	3.98677e-05	8.32158	down	-2.72281	-1.54367	-0.880749	-2.08674	0.880749	1.48361	1.60199	1.0271	Col23a1	Mus musculus collagen, type XXIII, alpha 1 (Col23a1), mRNA [NM_153393]	237759
A_51_P325552	0.000101354	4.85657e-06	8.29776	down	-1.77707	-2.45076	-1.44019	-1.0801	1.41888	1.0801	1.65535	1.30842	Spert	Mus musculus spermatid associated (Spert), transcript variant 2, mRNA [NM_026457]	67926
A_51_P353232	7.4493e-05	3.00161e-06	8.29367	down	-1.94671	-2.4029	-2.16518	-1.07217	1.07217	1.09204	1.19838	1.25849	Tnnc2	Mus musculus troponin C2, fast (Tnnc2), mRNA [NM_009394]	21925
A_52_P146457	4.6895e-06	6.22037e-09	8.28529	down	-1.37802	-1.6619	-1.4876	-1.69055	1.42655	1.37802	1.55072	1.62883
A_51_P153693	9.74035e-06	5.17061e-08	8.28148	down	-1.42835	-1.56134	-1.46599	-1.30769	1.4249	1.30769	1.86121	1.84239	Utp14b	Mus musculus UTP14, U3 small nucleolar ribonucleoprotein, homolog B (yeast) (Utp14b), transcript variant 2, mRNA [NM_001001981]	195434
A_55_P2178720	2.31716e-05	3.99734e-07	8.27098	down	-1.54693	-1.64592	-1.54779	-1.18123	1.4609	2.08671	1.54152	1.18123
A_55_P2173629	1.27943e-05	1.17462e-07	8.26582	down	-1.62137	-1.72479	-1.28699	-1.82472	1.82601	1.30201	1.31574	1.28699	Samd3	Mus musculus sterile alpha motif domain containing 3 (Samd3), transcript variant 2, mRNA [NM_001115154]	268288
A_55_P2187260	1.68989e-05	2.04177e-07	8.26486	down	-1.74488	-2.04833	-1.22002	-1.60533	1.22002	1.58788	1.49085	1.27064		T cell receptor alpha variable 15-2-DV6-2 [Source:MGI Symbol;Acc:MGI:3702147] [ENSMUST00000103660]
A_55_P2118362	0.000191904	1.24907e-05	8.26126	down	-2.69336	-1.01368	-1.57779	-1.91752	1.30273	1.40999	1.2567	1.01368	Tmem121	Mus musculus transmembrane protein 121 (Tmem121), mRNA [NM_153776]	69195
A_55_P1988975	2.28285e-05	3.77e-07	8.25441	down	-2.08251	-1.82891	-1.13643	-1.71655	1.45177	1.42926	1.3988	1.13643	Ms4a4b	membrane-spanning 4-domains, subfamily A, member 4B [Source:MGI Symbol;Acc:MGI:1913083] [ENSMUST00000142135]	60361
A_51_P473272	8.74183e-06	3.45378e-08	8.25331	down	-1.80072	-1.32025	-1.40534	-1.54356	1.43326	1.62887	1.72764	1.32025	Tspan6	Mus musculus tetraspanin 6 (Tspan6), mRNA [NM_019656]	56496
A_55_P1968633	2.60917e-05	5.09478e-07	8.2337	down	-1.19862	-1.87141	-2.25316	-1.6855	1.36966	1.23455	1.19862	1.35466
A_55_P1991783	2.57496e-05	4.97818e-07	8.22079	down	-1.22907	-1.45948	-2.07798	-2.07458	1.27446	1.35468	1.22907	1.45778
A_55_P2182452	0.000101849	4.9061e-06	8.21729	down	-1.11957	-2.20873	-1.32992	-2.28403	1.20754	1.11957	1.31401	1.57129	Tnfsf15	Mus musculus tumor necrosis factor (ligand) superfamily, member 15 (Tnfsf15), mRNA [NM_177371]	326623
A_66_P135185	1.75325e-05	2.25e-07	8.21071	down	-2.15096	-1.55428	-1.58687	-1.27732	1.36592	1.59012	1.34723	1.27732	Etv1	Mus musculus ets variant gene 1 (Etv1), transcript variant 1, mRNA [NM_007960]	14009
A_55_P2010586	4.6895e-06	4.73486e-09	8.20233	down	-1.40673	-1.69023	-1.46	-1.44935	1.66259	1.58446	1.40673	1.48404	Gm6252	Mus musculus 18 days pregnant adult female placenta and extra embryonic tissue cDNA, RIKEN full-length enriched library, clone:3830429B21 product:ribosomal protein S7, full insert sequence. [AK132285]	621699
A_55_P2005213	0.000106879	5.29186e-06	8.19779	down	-2.36183	-1.28573	-1.12152	-2.17317	1.37973	1.326	1.37145	1.12152	Ces2c	Mus musculus carboxylesterase 2C (Ces2c), mRNA [NM_145603]	234671
A_52_P561671	4.9398e-05	1.52504e-06	8.18608	down	-1.12867	-2.08112	-1.44802	-1.83199	1.8598	1.39448	1.12867	1.25994	Msx1	Mus musculus msh homeobox 1 (Msx1), mRNA [NM_010835]	17701
A_55_P2427175	0.000965796	0.00012159	8.17421	down	-3.28922	-1.45799	-0.984618	-2.01626	1.20367	1.1889	0.999042	0.984617	4921525O09Rik	Mus musculus RIKEN cDNA 4921525O09 gene (4921525O09Rik), long non-coding RNA [NR_045061]	74050
A_55_P2159432	6.3135e-05	2.27053e-06	8.16926	down	-1.11583	-2.1888	-1.40269	-1.85778	1.77207	1.11583	1.2131	1.45472	Fndc4	Mus musculus fibronectin type III domain containing 4 (Fndc4), mRNA [NM_022424]	64339
A_55_P2224431	7.8565e-06	2.80554e-08	8.16924	down	-1.45266	-1.39178	-1.34325	-1.70056	1.34325	1.50665	1.5298	1.85285	6330412A17Rik	Mus musculus adult male medulla oblongata cDNA, RIKEN full-length enriched library, clone:6330412A17 product:unclassifiable, full insert sequence. [AK018162]	74005
A_51_P147766	3.76939e-05	9.4891e-07	8.1681	down	-1.13152	-1.73232	-1.85396	-1.72228	1.34367	1.13152	1.25065	1.95407	Cpne9	Mus musculus copine family member IX (Cpne9), mRNA [NM_170673]	211232
A_55_P2074656	1.27267e-05	1.15712e-07	8.16401	down	-1.81012	-1.22013	-1.67171	-1.84454	1.24466	1.22013	1.62846	1.47736	Padi2	Mus musculus peptidyl arginine deiminase, type II (Padi2), mRNA [NM_008812]	18600
A_51_P272066	0.00555846	0.00121854	8.15194	down	-2.85392	-2.99023	-0.871356	-0.454703	1.25078	1.7727	1.46018	0.454703	2010109I03Rik	Mus musculus RIKEN cDNA 2010109I03 gene (2010109I03Rik), mRNA [NM_025929]	67038
A_52_P302587	1.32594e-05	1.25257e-07	8.14831	down	-1.9659	-1.80058	-1.28055	-1.41769	1.60493	1.43506	1.32074	1.28055	Chn2	Mus musculus chimerin 2 (Chn2), transcript variant 1, mRNA [NM_023543]	69993
A_55_P2044395	8.2825e-05	3.53736e-06	8.14368	down	-1.12441	-1.7986	-2.31645	-1.21723	1.43889	1.12441	1.43425	1.64849
A_51_P462102	0.00138881	0.000198975	8.13971	down	-2.048	-0.716815	-2.06718	-3.21549	0.7218	0.716815	1.27063	1.34317	Gpr125	Mus musculus G protein-coupled receptor 125 (Gpr125), mRNA [NM_133911]	70693
A_51_P220062	0.000235041	1.68223e-05	8.12166	down	-1.10843	-1.28065	-1.15595	-1.1172	1.10843	2.74698	2.16803	1.40143	Mmp15	Mus musculus matrix metallopeptidase 15 (Mmp15), mRNA [NM_008609]	17388
A_55_P2031976	0.000671243	7.43747e-05	8.11848	down	-1.97753	-1.89867	-0.756948	-2.90704	0.756948	1.20567	1.47085	1.1112		Mus musculus 16 days neonate thymus cDNA, RIKEN full-length enriched library, clone:A130088N11 product:T-cell receptor delta chain precursor V region (KN25-D4) (fragment) homolog [Mus musculus], full insert sequence. [AK038232]
A_55_P1985238	2.21287e-05	3.44106e-07	8.1177	down	-1.87095	-2.02199	-1.90827	-1.14636	1.35461	1.14636	1.4051	1.23066	Gm7980	PREDICTED: Mus musculus predicted gene 7980 (Gm7980), transcript variant X1, mRNA [XM_006519805]	666207
A_55_P2125663	0.000319911	2.62427e-05	8.1168	down	-2.72214	-1.04044	-2.02244	-1.2641	1.56743	1.1913	1.23535	1.04044	Rab11fip4os1	Mus musculus RAB11 family interacting protein 4 (class II), opposite strand 1 (Rab11fip4os1), long non-coding RNA [NR_003283]	790912
A_55_P2106901	0.000406143	3.70193e-05	8.1132	down	-1.83815	-1.94133	-0.678227	-1.81851	2.0867	1.64062	1.39932	0.678227	Nkain4	Mus musculus Na+/K+ transporting ATPase interacting 4 (Nkain4), transcript variant 1, mRNA [NM_021426]	58237
A_55_P2089530	0.00039854	3.60388e-05	8.11009	down	-1.73996	-0.874555	-1.61535	-1.66548	2.58411	1.30405	0.874555	1.42081	Fkbp10	Mus musculus FK506 binding protein 10 (Fkbp10), transcript variant 1, mRNA [NM_010221]	14230
A_55_P1971137	0.000467703	4.49165e-05	8.10792	down	-1.77936	-1.87989	-1.44152	-0.937385	0.973574	0.937385	1.5865	2.5417
A_52_P191633	1.26807e-05	1.1245e-07	8.09263	down	-2.00029	-1.76285	-1.41918	-1.2719	1.5023	1.43887	1.39914	1.2719	Fam71b	Mus musculus family with sequence similarity 71, member B (Fam71b), mRNA [NM_001013783]	432552
A_55_P1973033	0.00144804	0.000210651	8.08418	down	-1.69421	-0.600636	-2.66367	-2.57604	1.6676	0.832513	1.4251	0.600636	Ltbp1	Mus musculus latent transforming growth factor beta binding protein 1 (Ltbp1), transcript variant 1, mRNA [NM_019919]	268977
A_55_P2156800	0.00482217	0.00101231	8.08006	down	-1.2658	-1.73247	-0.333068	-1.51267	0.333068	1.31589	2.40514	3.15935	Ptx4	Mus musculus pentraxin 4 (Ptx4), transcript variant 1, mRNA [NM_026747]	68509
A_55_P2059732	0.000615396	6.58367e-05	8.07367	down	-1.60176	-1.56332	-0.739992	-1.52938	0.739992	1.80522	1.39712	2.67612
A_55_P2074887	0.00073553	8.42921e-05	8.07012	down	-0.883445	-2.34464	-1.72432	-1.46205	2.46695	0.883445	1.02277	1.26275	Tgif2	Mus musculus TGFB-induced factor homeobox 2 (Tgif2), transcript variant 1, mRNA [NM_173396]	228839
A_51_P173601	7.4493e-05	3.00127e-06	8.05968	down	-1.00279	-2.21392	-2.10339	-1.99668	1.00279	1.29055	1.11127	1.3215	Bcam	Mus musculus basal cell adhesion molecule (Bcam), mRNA [NM_020486]	57278
A_55_P2057118	0.00021033	1.43017e-05	8.05699	down	-0.873813	-1.64486	-0.99651	-1.44079	0.873813	1.99131	1.88171	2.33816	Mid1	midline 1 [Source:MGI Symbol;Acc:MGI:1100537] [ENSMUST00000149258]	17318
A_51_P498882	1.18843e-05	9.30496e-08	8.05003	down	-1.34834	-1.27907	-1.56479	-1.47576	1.99433	1.63797	1.45663	1.27908	Cyp2c37	Mus musculus cytochrome P450, family 2. subfamily c, polypeptide 37 (Cyp2c37), mRNA [NM_010001]	13096
A_55_P2094881	6.51698e-06	1.66264e-08	8.04548	down	-1.35398	-1.86596	-1.49837	-1.53363	1.46896	1.35398	1.55893	1.39891	Fgfr2	Mus musculus fibroblast growth factor receptor 2 (Fgfr2), transcript variant 1, mRNA [NM_010207]	14183
A_55_P2016149	6.43633e-05	2.33263e-06	8.03621	down	-1.10885	-1.62027	-1.74072	-2.25312	1.10885	1.27289	1.16166	1.7597	Slc1a7	Mus musculus solute carrier family 1 (glutamate transporter), member 7 (Slc1a7), mRNA [NM_146255]	242607
A_55_P2147106	7.9695e-05	3.3134e-06	8.0302	down	-1.49757	-1.65857	-1.55224	-0.970965	2.17672	1.69428	1.50044	0.970966	Sytl4	Mus musculus synaptotagmin-like 4 (Sytl4), transcript variant 4, mRNA [NM_001290719]	27359
A_55_P2020035	2.2173e-05	3.48895e-07	8.02381	down	-1.39096	-1.26427	-1.95269	-2.05575	1.29644	1.2766	1.26427	1.51617
A_55_P2232325	0.000451097	4.27048e-05	8.01997	down	-1.6431	-1.64276	-0.650177	-1.39353	2.28914	1.83218	1.91332	0.650177		Mus musculus 10 days neonate cortex cDNA, RIKEN full-length enriched library, clone:A830082A06 product:weakly similar to DOPAMINE RECEPTOR D4 (FRAGMENT) [Homo sapiens], full insert sequence. [AK044029]
A_55_P2016459	0.0074985	0.00180165	8.01155	down	-0.235953	-1.35392	-1.61372	-0.875895	0.235953	1.78422	2.31878	3.58988	Cxcl10	Mus musculus activated spleen cDNA, RIKEN full-length enriched library, clone:F830106P05 product:unclassifiable, full insert sequence. [AK156907]	15945
A_55_P2121023	5.23319e-05	1.68321e-06	8.00599	down	-1.12575	-1.33125	-1.21515	-1.11545	1.69934	1.11545	2.14339	2.25854	4930413G21Rik	Mus musculus RIKEN cDNA 4930413G21 gene (4930413G21Rik), long non-coding RNA [NR_045614]	73951
A_55_P2052056	2.8003e-05	5.75875e-07	8.00112	down	-1.62745	-1.90234	-1.71241	-1.16291	1.16291	1.2781	1.28479	1.86989	A3galt2	Mus musculus alpha 1,3-galactosyltransferase 2 (isoglobotriaosylceramide synthase) (A3galt2), mRNA [NM_001009819]	215493
A_55_P1997525	0.000197636	1.29689e-05	7.99432	down	-2.30342	-2.20408	-0.867468	-2.08461	0.867467	1.45609	1.12984	1.08293	Arpp21	Mus musculus cyclic AMP-regulated phosphoprotein, 21 (Arpp21), transcript variant 5, mRNA [NM_001177617]	74100
A_55_P1991016	8.15312e-05	3.45845e-06	7.99329	down	-1.86775	-1.13129	-1.42613	-2.45193	1.13129	1.39073	1.22476	1.37129	Basp1	Mus musculus brain abundant, membrane attached signal protein 1 (Basp1), mRNA [NM_027395]	70350
A_55_P2336558	9.74035e-06	5.16347e-08	7.98564	down	-1.8512	-1.31905	-1.36532	-1.78989	1.36763	1.31905	1.54968	1.4278	Chn2	Mus musculus chimerin 2 (Chn2), transcript variant 2, mRNA [NM_001163640]	69993
A_55_P2099466	0.000311744	2.54069e-05	7.98519	down	-2.14812	-0.785058	-1.27882	-2.07951	0.785058	1.73528	1.55178	1.62568
A_51_P461040	8.38086e-05	3.60195e-06	7.97978	down	-1.09326	-1.26503	-1.16254	-1.02243	2.27881	2.22744	1.91348	1.02242	Crct1	Mus musculus cysteine-rich C-terminal 1 (Crct1), mRNA [NM_028798]	74175
A_55_P2114626	0.000518907	5.18151e-05	7.97962	down	-1.15737	-1.21483	-1.0392	-2.52642	1.99236	1.9368	1.07911	1.0392
A_55_P2333434	7.25382e-05	2.88058e-06	7.97823	down	-1.66939	-1.94486	-1.47407	-0.949138	1.74212	1.79366	0.949138	1.46189		Q2H2T8_CHAGB (Q2H2T8) Predicted protein, partial (6%) [TC1651788]
A_55_P2124712	4.92096e-05	1.51699e-06	7.97494	down	-2.07697	-1.31511	-1.16904	-2.14952	1.37786	1.30952	1.41484	1.16904	Ces2c	Mus musculus carboxylesterase 2C (Ces2c), mRNA [NM_145603]	234671
A_55_P2087276	4.15264e-05	1.15477e-06	7.97086	down	-1.13768	-2.3108	-1.84502	-1.9995	1.14775	1.19849	1.13768	1.20202	Vmn2r3	Mus musculus vomeronasal 2, receptor 3 (Vmn2r3), mRNA [NM_001104614]	637004
A_55_P2160416	9.92872e-06	5.78347e-08	7.96146	down	-1.42938	-1.95716	-1.30472	-1.55666	1.54888	1.46762	1.40299	1.30472	Acoxl	Mus musculus acyl-Coenzyme A oxidase-like (Acoxl), mRNA [NM_028765]	74121
A_55_P2086628	9.74035e-06	5.32114e-08	7.95051	down	-1.77439	-1.23667	-1.58047	-1.70417	1.6556	1.3681	1.23667	1.40812	Gm5590	PREDICTED: Mus musculus predicted gene 5590 (Gm5590), transcript variant X2, misc_RNA [XR_391383]	434168
A_55_P2042319	3.52384e-05	8.46042e-07	7.94863	down	-1.29069	-1.7176	-1.59969	-1.14797	1.58422	1.39862	1.14797	2.07606	Cyp2d40	Mus musculus cytochrome P450, family 2, subfamily d, polypeptide 40 (Cyp2d40), mRNA [NM_023623]	71754
A_55_P2064351	2.97298e-05	6.38492e-07	7.94786	down	-2.26422	-1.47806	-1.2282	-1.8095	1.28821	1.27608	1.38977	1.2282	Vipr1	Mus musculus vasoactive intestinal peptide receptor 1 (Vipr1), mRNA [NM_011703]	22354
A_55_P1994992	9.12973e-05	4.10619e-06	7.94662	down	-1.31373	-1.54458	-1.44005	-0.978104	1.51083	0.978104	1.97309	2.22287
A_55_P1963514	5.38278e-06	9.44773e-09	7.93884	down	-1.40192	-1.53803	-1.43476	-1.31792	1.70679	1.68704	1.55133	1.31792
A_55_P1993168	6.5421e-05	2.40823e-06	7.9361	down	-1.59162	-1.42345	-1.15643	-2.37815	1.24808	1.15643	1.46536	1.53421	Ppargc1b	Mus musculus peroxisome proliferative activated receptor, gamma, coactivator 1 beta (Ppargc1b), mRNA [NM_133249]	170826
A_55_P2075213	2.25815e-05	3.65445e-07	7.93147	down	-2.15705	-1.6226	-1.2088	-1.51123	1.2088	1.31939	1.46489	1.45759	Kbtbd11	Mus musculus kelch repeat and BTB (POZ) domain containing 11 (Kbtbd11), mRNA [NM_029116]	74901
A_55_P2004541	0.00125333	0.000173533	7.92512	down	-1.47358	-0.757704	-1.74042	-2.79636	2.16428	1.06933	1.18636	0.757704	Klra7	Mus musculus killer cell lectin-like receptor, subfamily A, member 7 (Klra7), transcript variant 1, mRNA [NM_001110323]	16638
A_51_P204103	4.7421e-05	1.43037e-06	7.92226	down	-1.21277	-1.3282	-1.37312	-1.51272	2.3021	1.70349	1.21277	1.29849	Olfr1442	Mus musculus olfactory receptor 1442 (Olfr1442), mRNA [NM_146697]	258692
A_55_P1967613	1.19868e-05	9.7449e-08	7.91453	down	-1.24857	-1.33642	-1.76176	-1.83872	1.41541	1.50257	1.586	1.24857		BY268211 RIKEN full-length enriched, visual cortex Mus musculus cDNA clone K430022F08 5', mRNA sequence [BY268211]
A_52_P522977	5.32368e-05	1.72715e-06	7.9084	down	-2.38526	-1.27758	-1.27769	-1.5895	1.27758	1.42896	1.34209	1.35488	Ssbp2	Mus musculus single-stranded DNA binding protein 2 (Ssbp2), transcript variant 2, mRNA [NM_024272]	66970
A_55_P2138933	5.56441e-05	1.85175e-06	7.90675	down	-1.22701	-1.37074	-1.27089	-1.11551	1.11551	1.73956	2.39146	1.70166		DS129A_H09 Eppig [DV655444]
A_55_P2110743	7.1653e-06	2.19578e-08	7.90558	down	-1.29794	-1.84232	-1.64879	-1.48566	1.47195	1.46458	1.29794	1.42229	Mettl7a2	Mus musculus methyltransferase like 7A2 (Mettl7a2), mRNA [NM_199477]	393082
A_55_P2180176	7.23463e-05	2.8693e-06	7.90196	down	-2.00758	-1.92419	-0.946068	-1.99753	1.41948	1.46549	1.22243	0.946068	Ms4a6b	Mus musculus membrane-spanning 4-domains, subfamily A, member 6B (Ms4a6b), mRNA [NM_027209]	69774
A_55_P1956819	4.6895e-06	5.10457e-09	7.90158	down	-1.45977	-1.63586	-1.71163	-1.36974	1.43463	1.36974	1.44358	1.50361	Gm4832	Mus musculus predicted gene 4832 (Gm4832), mRNA [NM_001190356]	225058
A_52_P348214	0.000228824	1.61744e-05	7.90108	down	-2.60408	-1.06381	-1.48189	-1.64872	1.06381	1.1824	1.1035	1.77999	Bcl2l11	Mus musculus BCL2-like 11 (apoptosis facilitator) (Bcl2l11), transcript variant 4, mRNA [NM_001284410]	12125
A_55_P2368098	0.000358439	3.10554e-05	7.89472	down	-1.01931	-1.15023	-2.67625	-1.43598	1.01931	1.43219	1.55627	1.63401	1110002J07Rik	Mus musculus adult male bone cDNA, RIKEN full-length enriched library, clone:9830160B12 product:unclassifiable, full insert sequence. [AK137587]	68488
A_55_P1996826	1.41138e-05	1.43424e-07	7.89178	down	-1.30731	-1.49008	-1.36108	-1.23353	1.84273	1.23353	1.48433	1.9688	Cilp2	Mus musculus cartilage intermediate layer protein 2 (Cilp2), mRNA [NM_026818]	68709
A_55_P2050203	0.000546602	5.58069e-05	7.89038	down	-3.08952	-1.81283	-1.72195	-0.990079	1.10861	1.01073	1.19658	0.990079	Ptpdc1	Mus musculus protein tyrosine phosphatase domain containing 1 (Ptpdc1), mRNA [NM_207232]	218232
A_66_P105735	1.18843e-05	9.38538e-08	7.88846	down	-1.33229	-1.45808	-1.34781	-1.22033	1.88752	1.86868	1.58395	1.22033		predicted gene 9964 [Source:MGI Symbol;Acc:MGI:3642605] [ENSMUST00000068448]
A_51_P406835	0.000436549	4.09296e-05	7.88491	down	-1.94508	-2.36161	-0.697999	-2.32002	1.21874	1.2657	1.40924	0.697999	Mei1	Mus musculus meiosis defective 1 (Mei1), mRNA [NM_028897]	74369
A_55_P2033362	0.000228554	1.61161e-05	7.88304	down	-1.94296	-1.11476	-0.958044	-1.97301	0.958044	1.34266	1.47416	2.15138	Egr2	Mus musculus early growth response 2 (Egr2), mRNA [NM_010118]	13654
A_51_P327632	0.00213846	0.000352411	7.87681	down	-2.4663	-0.562791	-3.09151	-2.85199	0.789936	0.839443	0.745673	0.562791	Igsf3	Mus musculus immunoglobulin superfamily, member 3 (Igsf3), mRNA [NM_207205]	78908
A_55_P2068892	0.0011056	0.000147142	7.8717	down	-3.04434	-0.690711	-1.93353	-2.40417	0.690711	1.02873	1.10189	1.01262	Il6ra	Mus musculus interleukin 6 receptor, alpha (Il6ra), mRNA [NM_010559]	16194
A_55_P1954216	1.11521e-05	7.99384e-08	7.87019	down	-1.19209	-1.78599	-1.84425	-1.70628	1.35243	1.39956	1.19209	1.43291	Ugt3a1	Mus musculus UDP glycosyltransferases 3 family, polypeptide A1 (Ugt3a1), mRNA [NM_207216]	105887
A_55_P2387104	2.80499e-05	5.78972e-07	7.86682	down	-1.88792	-2.05953	-1.45091	-1.18032	1.56762	1.39593	1.18032	1.18057	4930471M09Rik	Mus musculus adult male testis cDNA, RIKEN full-length enriched library, clone:4930427C17 product:unclassifiable, full insert sequence. [AK015209]	75787
A_52_P473419	3.29323e-05	7.58237e-07	7.86473	down	-1.55921	-1.71521	-1.6194	-1.05938	1.92665	1.54479	1.41758	1.05938	Epb4.1l4a	Mus musculus erythrocyte protein band 4.1-like 4a (Epb4.1l4a), mRNA [NM_013512]	13824
A_55_P2156588	4.17714e-06	3.30324e-09	7.86398	down	-1.48972	-1.50446	-1.39408	-1.48866	1.43612	1.50311	1.69082	1.39408	Ifnk	Mus musculus interferon kappa (Ifnk), mRNA [NM_199157]	387510
A_55_P1981604	0.000163933	9.84801e-06	7.85851	down	-1.23576	-2.23274	-0.94016	-1.98182	1.62411	1.45325	1.48902	0.94016	Olfr670	Mus musculus olfactory receptor 670 (Olfr670), mRNA [NM_207146]	384703
A_51_P161086	0.000254227	1.88521e-05	7.8552	down	-2.6415	-0.995036	-1.31423	-1.63907	0.995036	1.45331	1.40035	1.45606	Ppic	Mus musculus peptidylprolyl isomerase C (Ppic), mRNA [NM_008908]	19038
A_55_P2170349	0.000822989	9.83793e-05	7.85385	down	-1.40002	-0.81276	-1.70018	-2.55119	2.23677	1.09488	1.28504	0.81276	Klra22	Mus musculus killer cell lectin-like receptor subfamily A, member 22 (Klra22), mRNA [NM_053152]	93969
A_55_P2068506	6.1459e-05	2.17445e-06	7.85098	down	-2.03017	-2.08818	-1.01895	-1.51171	1.01895	1.42513	1.49214	1.30626		T cell receptor alpha variable 16 [Source:MGI Symbol;Acc:MGI:3702130] [ENSMUST00000103667]
A_52_P313217	8.3051e-05	3.55257e-06	7.841	down	-1.17884	-1.11474	-1.20289	-0.998336	0.998336	2.17617	2.23666	1.97818	Gpr133	Mus musculus G protein-coupled receptor 133 (Gpr133), mRNA [NM_001081342]	243277
A_55_P2040519	3.61891e-05	8.96364e-07	7.8368	down	-1.85385	-1.77318	-1.01187	-1.8235	1.37536	1.60056	1.43087	1.01187
A_51_P372456	0.000161492	9.66287e-06	7.83131	down	-1.2673	-1.16772	-1.37707	-2.55481	1.30172	1.41432	1.62635	1.16772	Wdr86	Mus musculus WD repeat domain 86 (Wdr86), mRNA [NM_001081441]	269633
A_52_P38208	0.000154528	9.07483e-06	7.83095	down	-1.04714	-2.33805	-1.24691	-2.12648	1.04714	1.52995	1.33996	1.20112	Arpp21	Mus musculus cyclic AMP-regulated phosphoprotein, 21 (Arpp21), transcript variant 1, mRNA [NM_028755]	74100
A_55_P2004527	0.000290468	2.29299e-05	7.82507	down	-1.35023	-1.14465	-1.69648	-1.45156	2.65274	1.14465	1.25788	1.17423	Klra8	Mus musculus killer cell lectin-like receptor, subfamily A, member 8 (Klra8), transcript variant 2, mRNA [NM_010650]	16639
A_55_P2071716	2.57496e-05	4.98232e-07	7.82173	down	-1.14749	-1.77356	-1.49726	-1.83876	1.8291	1.14749	1.31614	1.32015	Klre1	Mus musculus killer cell lectin-like receptor family E member 1 (Klre1), mRNA [NM_153590]	243655
A_55_P1962906	0.00173227	0.000266959	7.82125	down	-3.13706	-0.611511	-1.93852	-1.90483	0.611511	1.02029	1.07662	1.56926	Als2cl	Mus musculus ALS2 C-terminal like (Als2cl), transcript variant 1, mRNA [NM_001146060]	235633
A_55_P2187076	0.000221221	1.53962e-05	7.81154	down	-1.04553	-1.24879	-0.932737	-1.06531	2.64657	2.04725	1.94352	0.932737	Sncg	Mus musculus synuclein, gamma (Sncg), mRNA [NM_011430]	20618
A_55_P2129107	2.46524e-05	4.45596e-07	7.81144	down	-1.54235	-1.74522	-1.25436	-1.53691	2.00444	1.26328	1.25436	1.26146	1700084C01Rik	Mus musculus RIKEN cDNA 1700084C01 gene (1700084C01Rik), mRNA [NM_001033185]	78465
A_55_P2098609	0.000107899	5.35759e-06	7.7927	down	-0.972873	-2.14902	-1.93914	-2.04933	1.60172	1.18614	0.972873	0.977401	Spag16	Mus musculus adult male testis cDNA, RIKEN full-length enriched library, clone:4930585K05 product:hypothetical G-protein beta WD-40 repeat/Peptidase S9A, prolyl oligopeptidase, N-terminal beta-propeller domain containing protein, full insert sequence. [AK016352]	66722
A_51_P229664	2.96568e-05	6.3516e-07	7.79178	down	-2.1569	-1.85025	-1.13658	-1.92094	1.16871	1.13658	1.3181	1.15975	Cd27	Mus musculus CD27 antigen (Cd27), transcript variant 1, mRNA [NM_001033126]	21940
A_55_P1983323	4.13281e-05	1.13373e-06	7.78851	down	-1.12196	-1.30399	-1.18471	-1.14216	1.72555	1.12196	2.24217	2.00289	Gm5897	Mus musculus 11 days embryo embryonic body between diaphragm region and neck cDNA, RIKEN full-length enriched library, clone:8530401H04 product:hypothetical protein, full insert sequence. [AK136397]	545963
A_52_P558859	4.89622e-05	1.50081e-06	7.78584	down	-2.28545	-1.30774	-1.18019	-1.74311	1.18019	1.40317	1.4123	1.33128	Rras2	Mus musculus related RAS viral (r-ras) oncogene homolog 2 (Rras2), mRNA [NM_025846]	66922
A_55_P2004746	0.00179311	0.000279014	7.77992	down	-3.12022	-0.75897	-1.65075	-2.86592	0.780925	1.05878	0.844489	0.75897	Xkrx	Mus musculus X Kell blood group precursor related X linked (Xkrx), mRNA [NM_183319]	331524
A_55_P2269254	9.8042e-05	4.5915e-06	7.77311	down	-1.10617	-2.53153	-1.89544	-1.60594	1.14448	1.12067	1.10617	1.32356	5730419F03Rik	PREDICTED: Mus musculus RIKEN cDNA 5730419F03 gene (5730419F03Rik), ncRNA [XR_373931]	70537
A_55_P2109997	0.00129581	0.000181406	7.77166	down	-3.08063	-0.975608	-0.942645	-1.95151	0.942645	1.11139	1.37813	1.45033	Lrig1	Mus musculus leucine-rich repeats and immunoglobulin-like domains 1 (Lrig1), mRNA [NM_008377]	16206
A_52_P278354	1.228e-05	1.02963e-07	7.77104	down	-1.60174	-1.509	-1.20919	-1.50963	1.88223	1.20919	1.41778	1.49367	Bmp7	Mus musculus bone morphogenetic protein 7 (Bmp7), mRNA [NM_007557]	12162
A_55_P1954559	0.000367738	3.21879e-05	7.74945	down	-2.41421	-2.10978	-2.04888	-0.770629	1.37686	0.770628	1.43422	0.891178		BY742463 RIKEN full-length enriched, adult retina Mus musculus cDNA clone A930103L13 5'. [BY742463]
A_66_P105497	0.000116429	6.02416e-06	7.74684	down	-2.06618	-0.911479	-2.12771	-2.05439	1.24577	1.42639	0.911479	1.07103	Gm5429	Mus musculus adult male aorta and vein cDNA, RIKEN full-length enriched library, clone:A530043H16 product:hypothetical protein, full insert sequence. [AK040906]	432534
A_55_P2097448	9.41856e-05	4.32226e-06	7.73604	down	-2.08975	-1.01644	-1.64215	-2.29524	1.20784	1.01644	1.0917	1.44681	Rbpms	Mus musculus RNA binding protein gene with multiple splicing (Rbpms), transcript variant 3, mRNA [NM_001042675]	19663
A_55_P2068344	0.000265978	2.0121e-05	7.73457	down	-1.59961	-1.04098	-1.63526	-1.59036	2.50392	1.04098	1.06698	1.3272
A_52_P57317	0.00927539	0.00236671	7.72319	down	-1.25749	-3.1392	-0.841641	-0.720388	3.05428	0.720388	1.18561	0.877787	Fam19a3	Mus musculus family with sequence similarity 19, member A3 (Fam19a3), mRNA [NM_183224]	329731
A_55_P2104422	0.000311724	2.53974e-05	7.72029	down	-2.74002	-1.50895	-0.962714	-1.68596	0.962714	1.33879	1.44005	1.15541	Inadl	Mus musculus InaD-like (Drosophila) (Inadl), transcript variant 4, mRNA [NM_001005787]	12695
A_51_P137560	0.000100922	4.82308e-06	7.70625	down	-2.00736	-2.16955	-2.06588	-0.926431	1.29565	1.12567	0.926431	1.26716	Etv2	Mus musculus ets variant gene 2 (Etv2), mRNA [NM_007959]	14008
A_51_P467110	0.000104105	5.06483e-06	7.70382	down	-2.53329	-1.47459	-1.12251	-1.79267	1.14039	1.33549	1.26086	1.12251	Dpp4	Mus musculus dipeptidylpeptidase 4 (Dpp4), transcript variant 1, mRNA [NM_010074]	13482
A_55_P2129836	0.000827812	9.91236e-05	7.70356	down	-2.5306	-0.647179	-2.56009	-1.75832	0.647179	1.28093	1.21742	1.14039	Inpp5f	Mus musculus unknown (Inpp5f) mRNA, complete cds. [DQ648020]	101490
A_55_P1962571	2.90576e-05	6.19641e-07	7.70199	down	-1.12946	-1.32567	-1.2112	-1.10893	1.99382	1.8922	2.0107	1.10893	Gm10286	Mus musculus adult male bone cDNA, RIKEN full-length enriched library, clone:9830141N18 product:hypothetical protein, full insert sequence. [AK137560]	100038389
A_55_P1959648	0.000588281	6.15154e-05	7.69789	down	-1.05331	-2.89477	-1.91801	-1.07215	1.29308	1.24425	1.05331	1.24896	Hspg2	Mus musculus perlecan (heparan sulfate proteoglycan 2) (Hspg2), mRNA [NM_008305]	15530
A_51_P234233	7.46367e-05	3.01162e-06	7.68533	down	-1.50797	-1.00933	-1.00522	-1.55499	1.00522	2.11014	1.86786	1.70771	Adam6b	Mus musculus a disintegrin and metallopeptidase domain 6B (Adam6b), mRNA [NM_001009545]	238405
A_51_P102257	0.00028688	2.24796e-05	7.6845	down	-2.68686	-1.26718	-1.04337	-1.70337	1.15127	1.50841	1.04337	1.36397	Tns1	Mus musculus 0 day neonate lung cDNA, RIKEN full-length enriched library, clone:E030003A04 product:hypothetical (Phosphotyrosine protein) phosphatases II structure containing protein, full insert sequence. [AK053112]	21961
A_55_P1996613	8.29839e-06	3.17013e-08	7.68097	down	-1.26957	-1.85322	-1.68018	-1.49397	1.39605	1.37752	1.26957	1.42507
A_55_P2142341	0.00274303	0.000489486	7.66936	down	-0.941043	-1.08635	-0.971447	-0.848176	0.848176	1.12378	2.56729	3.37016	Hcrt	Mus musculus hypocretin (Hcrt), mRNA [NM_010410]	15171
A_55_P2167090	0.000207402	1.39721e-05	7.66036	down	-0.873762	-1.74704	-1.63934	-1.52413	2.08422	1.88946	1.11794	0.873762
A_55_P2001608	2.48537e-05	4.58237e-07	7.65865	down	-1.35086	-1.55721	-1.43931	-1.2743	2.13068	1.32809	1.2743	1.3936	Klhl4	Mus musculus kelch-like 4 (Klhl4), transcript variant 1, mRNA [NM_172781]	237010
A_55_P2171221	0.00266556	0.000471642	7.64871	down	-0.651204	-0.811698	-0.716193	-0.560979	0.560979	2.43352	2.68341	3.32289	Matn1	Mus musculus matrilin 1, cartilage matrix protein (Matn1), mRNA [NM_010769]	17180
A_55_P1966823	5.00555e-05	1.55518e-06	7.64862	down	-1.49612	-1.63643	-0.979401	-1.39548	0.979401	1.86157	1.50835	1.88406	LOC102636724	PREDICTED: Mus musculus zinc finger protein 267-like (LOC102636724), mRNA [XM_006506855]	102636724
A_55_P2098398	2.2173e-05	3.49479e-07	7.64671	down	-2.02631	-1.48249	-1.16751	-1.87035	1.16751	1.28695	1.42691	1.31134	Trim30c	tripartite motif-containing 30C [Source:MGI Symbol;Acc:MGI:4821257] [ENSMUST00000106828]	434219
A_55_P2158570	0.000387864	3.47978e-05	7.61778	down	-2.18776	-2.38102	-0.756511	-2.18969	1.14624	1.39366	0.906085	0.756512
A_55_P1955726	0.00144934	0.00021095	7.61758	down	-1.28964	-0.552752	-2.47119	-1.76661	2.15676	1.63509	1.29254	0.552752	Ptpn5	Mus musculus protein tyrosine phosphatase, non-receptor type 5 (Ptpn5), transcript variant 1, mRNA [NM_013643]	19259
A_51_P398260	4.37644e-05	1.2569e-06	7.6041	down	-1.24819	-1.44502	-1.3299	-1.14733	2.16645	1.14733	1.3352	1.88769	Tppp	Mus musculus tubulin polymerization promoting protein (Tppp), mRNA [NM_182839]	72948
A_52_P463962	0.00010328	5.00905e-06	7.59664	down	-1.11919	-1.40987	-2.47912	-1.88701	1.3502	1.19256	1.11919	1.14431	Krtap16-3	Mus musculus keratin associated protein 16-3 (Krtap16-3), mRNA [NM_183296]	71369
A_55_P2052475	4.6895e-06	4.97487e-09	7.58354	down	-1.33267	-1.57763	-1.4858	-1.47742	1.40329	1.33267	1.47117	1.61083
A_55_P2135331	2.48537e-05	4.58055e-07	7.58011	down	-2.14645	-1.6743	-1.14839	-1.74601	1.14839	1.21278	1.32428	1.28829	Evl	Mus musculus Ena-vasodilator stimulated phosphoprotein (Evl), transcript variant 1, mRNA [NM_001163394]	14026
A_55_P2332509	0.00238783	0.000407961	7.57552	down	-2.2158	-2.50004	-1.49931	-0.374441	0.374441	1.19041	1.62528	1.90567	A430028G04Rik	Mus musculus 0 day neonate thymus cDNA, RIKEN full-length enriched library, clone:A430028G04 product:unclassifiable, full insert sequence. [AK039916]	320514
A_55_P2002226	0.000171235	1.05772e-05	7.5735	down	-1.39331	-2.48355	-1.14567	-1.12829	1.12829	1.61558	1.43005	1.3591	Dzip1	Mus musculus DAZ interacting protein 1 (Dzip1), mRNA [NM_025943]	66573
A_51_P176972	0.000923708	0.000114559	7.56425	down	-2.38941	-0.651249	-1.24403	-2.30137	0.651249	1.53789	1.65395	1.24764	Amigo2	Mus musculus adhesion molecule with Ig like domain 2 (Amigo2), transcript variant 1, mRNA [NM_178114]	105827
A_55_P1991770	0.000690967	7.75402e-05	7.55616	down	-2.6053	-0.99039	-0.850076	-1.50499	1.67767	1.79261	1.3995	0.850076	Pdlim4	Mus musculus PDZ and LIM domain 4 (Pdlim4), mRNA [NM_019417]	30794
A_55_P1994173	9.88215e-05	4.65202e-06	7.55052	down	-1.77371	-0.99059	-2.28625	-2.16629	1.25089	1.0724	0.99059	1.13559
A_55_P2030578	0.000506053	4.99324e-05	7.54367	down	-2.75725	-0.793385	-1.63755	-1.92565	0.793385	1.26981	1.29344	1.1906	Tns1	Mus musculus tensin 1 (Tns1), transcript variant 1, mRNA [NM_027884]	21961
A_52_P259508	1.21671e-05	1.00699e-07	7.5419	down	-1.94316	-1.77058	-1.20478	-1.60172	1.28724	1.3088	1.20478	1.33866	Prkcq	protein kinase C, theta [Source:MGI Symbol;Acc:MGI:97601] [ENSMUST00000114853]	18761
A_55_P2039891	2.1834e-05	3.37578e-07	7.53774	down	-1.24738	-1.36535	-1.25782	-1.12841	1.95141	1.93256	1.64518	1.12841
A_55_P2181251	0.00060255	6.37573e-05	7.53641	down	-2.85644	-1.52607	-0.894654	-1.8257	0.894654	1.57599	1.11573	0.966276	A430105I19Rik	Mus musculus RIKEN cDNA A430105I19 gene (A430105I19Rik), mRNA [NM_001001982]	214239
A_52_P381553	4.29306e-05	1.21328e-06	7.51535	down	-1.73466	-1.0212	-1.75425	-1.62661	1.0212	1.82258	1.24552	1.41335	Btbd17	Mus musculus BTB (POZ) domain containing 17 (Btbd17), mRNA [NM_028055]	72014
A_55_P2022519	0.00011768	6.1038e-06	7.51097	down	-2.4471	-1.44087	-1.0247	-1.70509	1.0247	1.35082	1.30141	1.34131	Tmem108	Mus musculus transmembrane protein 108 (Tmem108), mRNA [NM_178638]	81907
A_51_P258766	0.0021934	0.000364186	7.50599	down	-2.82809	-0.605303	-2.10053	-3.12815	0.672231	0.898947	0.793617	0.605303	Smo	Mus musculus smoothened homolog (Drosophila) (Smo), mRNA [NM_176996]	319757
A_55_P1985012	0.000205815	1.38183e-05	7.50382	down	-0.927411	-1.62558	-1.49978	-1.38098	2.35367	1.70947	0.927412	1.20621	Pard3	Mus musculus par-3 family cell polarity regulator (Pard3), transcript variant 1, mRNA [NM_001013581]	93742
A_55_P2120696	1.59721e-05	1.81302e-07	7.50349	down	-1.84794	-1.75793	-1.15552	-1.74679	1.21227	1.24087	1.5134	1.15552		T cell receptor alpha variable 13-2 [Source:MGI Symbol;Acc:MGI:3651611] [ENSMUST00000103658]
A_55_P2010152	0.000173872	1.08499e-05	7.48848	down	-2.4343	-1.01929	-1.26429	-2.00116	1.01929	1.28258	1.21533	1.38247	Sell	Mus musculus selectin, lymphocyte (Sell), transcript variant 2, mRNA [NM_001164059]	20343
A_51_P140347	1.18559e-05	9.16194e-08	7.47875	down	-1.24929	-1.588	-1.43775	-1.97343	1.3912	1.37107	1.24929	1.35114	Slc4a9	Mus musculus solute carrier family 4, sodium bicarbonate cotransporter, member 9 (Slc4a9), transcript variant 3, mRNA [NM_172830]	240215
A_55_P2140478	2.23507e-05	3.56541e-07	7.46646	down	-1.86448	-1.89323	-1.10794	-1.80815	1.22859	1.18016	1.41122	1.10794		T cell receptor alpha variable 13D-4 [Source:MGI Symbol;Acc:MGI:4440515] [ENSMUST00000103607]
A_55_P2036538	4.01828e-05	1.07904e-06	7.46545	down	-1.99461	-1.75103	-1.20894	-1.12366	1.64215	1.43605	1.32082	1.12366	Wbscr27	Mus musculus Williams Beuren syndrome chromosome region 27 (human) (Wbscr27), mRNA [NM_024479]	79565
A_55_P2064171	2.8949e-05	6.12193e-07	7.46085	down	-1.44019	-1.13671	-1.9646	-2.00846	1.25941	1.27634	1.13671	1.37494
A_55_P2269626	0.000126869	6.82138e-06	7.44897	down	-2.1519	-1.01408	-1.31359	-1.95437	1.27657	1.74844	1.11513	1.01408	D130019J16Rik	Mus musculus 12 days embryo spinal ganglion cDNA, RIKEN full-length enriched library, clone:D130019J16 product:unclassifiable, full insert sequence. [AK051229]	320171
A_52_P32920	0.000711011	8.07586e-05	7.42011	down	-2.73721	-2.19493	-1.56445	-0.734814	1.0589	1.26445	1.27621	0.734814	Trav12-1	Mus musculus predicted gene, OTTMUSG00000015204, mRNA (cDNA clone IMAGE:1344798). [BC038136]	630086
A_52_P21486	2.36013e-05	4.11834e-07	7.40772	down	-1.18187	-1.39928	-1.29706	-1.1933	2.10595	1.18187	1.72228	1.47452	Hamp2	Mus musculus hepcidin antimicrobial peptide 2 (Hamp2), mRNA [NM_183257]	66438
A_55_P2020612	2.78934e-05	5.69382e-07	7.40692	down	-1.64342	-1.91851	-1.10618	-1.26233	1.60342	1.10618	1.40874	1.50672	Arl4d	Mus musculus ADP-ribosylation factor-like 4D (Arl4d), mRNA [NM_025404]	80981
A_55_P2111114	9.79052e-06	5.60379e-08	7.39552	down	-1.25159	-1.4255	-1.31614	-1.23155	1.70353	1.23155	1.85915	1.52762	Rgs6	regulator of G-protein signaling 6 [Source:MGI Symbol;Acc:MGI:1354730] [ENSMUST00000161801]	50779
A_55_P2067451	0.00176731	0.000273969	7.39503	down	-2.91881	-0.503374	-1.92673	-1.71411	1.40308	1.2218	1.35495	0.503374		T cell receptor alpha variable 4-4-DV10 [Source:MGI Symbol;Acc:MGI:3702138] [ENSMUST00000103663]
A_55_P2158018	7.05497e-05	2.74602e-06	7.39284	down	-2.19466	-1.93458	-1.1346	-1.1944	1.29724	1.1346	1.24184	1.41259	Rnf39	Mus musculus ring finger protein 39 (Rnf39), mRNA [NM_001099632]	386454
A_51_P303089	0.000169964	1.04342e-05	7.39164	down	-2.51654	-1.90432	-1.10668	-1.22119	1.16868	1.10668	1.33587	1.18363	Ttc28	Mus musculus tetratricopeptide repeat domain 28 (Ttc28), mRNA [NM_001267622]	209683
A_66_P125741	5.0191e-06	8.10868e-09	7.39034	down	-1.3052	-1.66814	-1.54916	-1.45324	1.48593	1.32746	1.3052	1.44824	Ripply2	Mus musculus ripply2 homolog (zebrafish) (Ripply2), mRNA [NM_001037907]	382089
A_52_P502141	8.99694e-05	4.01256e-06	7.38787	down	-2.19043	-1.78041	-0.933716	-1.55779	0.933716	1.28431	1.40211	1.45816	Hectd2	Mus musculus HECT domain containing 2 (Hectd2), transcript variant 2, mRNA [NM_172637]	226098
A_52_P306305	0.000266262	2.01552e-05	7.38123	down	-2.42463	-0.985596	-1.42683	-2.40423	1.04341	1.02447	1.24068	0.985596	Akap2	Mus musculus A kinase (PRKA) anchor protein 2 (Akap2), transcript variant 1, mRNA [NM_001035533]	11641
A_55_P2075070	0.00155715	0.000232281	7.38119	down	-0.890528	-1.66623	-1.30787	-1.68185	2.96188	0.890528	1.0437	1.09283	S1pr5	Mus musculus sphingosine-1-phosphate receptor 5 (S1pr5), mRNA [NM_053190]	94226
A_55_P2330173	2.52166e-05	4.74622e-07	7.3777	down	-1.50053	-1.87179	-1.16083	-1.78478	1.16721	1.1941	1.16083	1.69262	4930474G06Rik	Mus musculus RIKEN cDNA 4930474G06 gene (4930474G06Rik), long non-coding RNA [NR_045398]	320624
A_55_P2091359	1.26985e-05	1.13658e-07	7.37342	down	-1.72767	-1.19986	-1.27332	-1.62762	1.19986	1.34933	1.64228	1.50939	Padi2	Mus musculus peptidyl arginine deiminase, type II (Padi2), mRNA [NM_008812]	18600
A_55_P2159155	8.55655e-05	3.7143e-06	7.37087	down	-2.29223	-1.4382	-1.01909	-1.87999	1.25149	1.31291	1.31433	1.01909	Nsg2	neuron specific gene family member 2 [Source:MGI Symbol;Acc:MGI:1202070] [ENSMUST00000109409]	18197
A_51_P474459	0.0001459	8.29174e-06	7.36012	down	-2.1881	-1.17596	-0.987395	-1.40068	0.987395	1.44116	1.46936	1.86886	Socs3	Mus musculus suppressor of cytokine signaling 3 (Socs3), mRNA [NM_007707]	12702
A_51_P209122	0.000764322	8.87918e-05	7.35808	down	-2.00659	-2.22175	-2.10652	-0.560897	1.65417	1.08113	1.32537	0.560896	Agr2	Mus musculus anterior gradient 2 (Agr2), mRNA [NM_011783]	23795
A_55_P1970604	6.91788e-05	2.65082e-06	7.35797	down	-1.71079	-1.84597	-1.74347	-0.891247	1.41854	1.61596	0.891247	1.4
A_55_P2128108	0.000444921	4.19849e-05	7.3541	down	-2.33544	-2.38561	-0.757643	-1.581	1.06821	1.26867	0.757643	1.35998	5830411N06Rik	Mus musculus adult male thymus cDNA, RIKEN full-length enriched library, clone:5830411N06 product:inferred: antigen WC11 {Bos taurus}, full insert sequence. [AK030813]	244234
A_55_P1956370	0.00028554	2.23006e-05	7.3427	down	-2.73078	-0.964346	-1.64417	-1.81372	1.00047	1.21858	0.964346	1.16884	Bach2	Mus musculus BTB and CNC homology 2 (Bach2), mRNA [NM_001109661]	12014
A_55_P2141013	9.74035e-06	5.44692e-08	7.33917	down	-1.19479	-1.74477	-1.71988	-1.53026	1.33957	1.29988	1.19479	1.47852	Siglech	Mus musculus sialic acid binding Ig-like lectin H (Siglech), mRNA [NM_178706]	233274
A_51_P136294	2.61675e-05	5.17313e-07	7.33085	down	-1.85505	-1.81786	-1.03619	-1.7547	1.36062	1.29023	1.34509	1.03619	Ms4a4b	Mus musculus membrane-spanning 4-domains, subfamily A, member 4B (Ms4a4b), mRNA [NM_021718]	60361
A_55_P2045921	0.00254972	0.000444789	7.32796	down	-1.79835	-1.80456	-1.86336	-0.568128	0.568128	0.692836	1.52684	2.67144
A_52_P313098	2.7791e-05	5.64334e-07	7.32736	down	-1.3232	-1.70769	-1.07983	-1.48849	1.86807	1.55859	1.38748	1.07983	Gip	Mus musculus gastric inhibitory polypeptide (Gip), mRNA [NM_008119]	14607
A_55_P2389818	2.24607e-05	3.61784e-07	7.32674	down	-1.66704	-1.67725	-1.40459	-1.08054	1.08054	1.6023	1.67501	1.30543		RIKEN cDNA A830035O19 gene [Source:MGI Symbol;Acc:MGI:3704334] [ENSMUST00000181487]
A_51_P365704	5.68315e-05	1.9143e-06	7.32217	down	-1.1208	-2.17096	-2.06953	-1.426	1.1208	1.28278	1.13288	1.16535	Slc35g3	Mus musculus solute carrier family 35, member G3 (Slc35g3), mRNA [NM_019871]	56293
A_51_P421538	0.00232921	0.000394996	7.31643	down	-2.84306	-2.23637	-0.808684	-1.04595	2.01697	0.913048	0.811779	0.808684	Slc9b2	Mus musculus solute carrier family 9, subfamily B (NHA2, cation proton antiporter 2), member 2 (Slc9b2), mRNA [NM_178877]	97086
A_55_P2173005	4.6895e-06	5.609e-09	7.31557	down	-1.30931	-1.47397	-1.65054	-1.54169	1.35064	1.44233	1.30931	1.4061	Dnase2a	Mus musculus deoxyribonuclease II alpha (Dnase2a), mRNA [NM_010062]	13423
A_55_P2143517	0.00335535	0.000637096	7.30905	down	-0.976095	-1.17112	-1.09773	-0.922876	3.61238	0.922876	1.5291	1.24656	Fstl1	Mus musculus follistatin-like 1 (Fstl1), mRNA [NM_008047]	14314
A_52_P507578	0.00133861	0.000189206	7.30478	down	-2.95746	-1.18769	-0.775624	-1.53786	1.29065	1.62339	1.32707	0.775624	Slamf6	Mus musculus SLAM family member 6 (Slamf6), mRNA [NM_030710]	30925
A_55_P2139809	8.03594e-05	3.36417e-06	7.30108	down	-2.40509	-1.61645	-1.09219	-1.59832	1.36158	1.09219	1.10503	1.20158	Fgf13	Mus musculus fibroblast growth factor 13 (Fgf13), transcript variant 2, mRNA [NM_001290414]	14168
A_55_P1987709	9.95105e-06	6.20992e-08	7.30017	down	-1.27787	-1.46514	-1.35536	-1.22322	1.76635	1.74957	1.22322	1.41101	Ptprd	Mus musculus protein tyrosine phosphatase, receptor type, D (Ptprd), mRNA [NM_011211]	19266
A_51_P150302	6.52802e-05	2.40058e-06	7.29703	down	-2.10554	-2.05663	-1.1227	-1.24949	1.22992	1.1227	1.35711	1.22515	Crtam	Mus musculus cytotoxic and regulatory T cell molecule (Crtam), transcript variant 2, mRNA [NM_019465]	54698
A_66_P134488	0.00050669	5.0021e-05	7.28858	down	-1.39277	-2.15129	-0.645787	-1.98058	1.4858	0.645788	1.73967	1.42086	Lif	Mus musculus leukemia inhibitory factor (Lif), transcript variant 1, mRNA [NM_008501]	16878
A_66_P110715	3.56569e-05	8.75958e-07	7.28573	down	-1.04474	-1.8809	-1.75744	-1.7185	1.04474	1.43653	1.05696	1.52048	Gm7244	Mus musculus predicted gene 7244 (Gm7244), mRNA [NM_001101597]	638580
A_55_P1998209	4.90434e-06	7.36214e-09	7.27251	down	-1.28827	-1.48262	-1.48608	-1.57993	1.34731	1.28827	1.42102	1.5563
A_52_P561650	0.000344409	2.9299e-05	7.26939	down	-2.14662	-0.718203	-2.10059	-2.04943	1.48037	1.23371	0.718203	1.00021	Vwa1	Mus musculus von Willebrand factor A domain containing 1 (Vwa1), mRNA [NM_147776]	246228
A_55_P2177473	0.00420654	0.000851642	7.26269	down	-0.326273	-0.917443	-0.807279	-0.616418	0.326273	2.69734	2.88031	2.87068		BY708549 RIKEN full-length enriched, adult male stomach Mus musculus cDNA clone 2210002I19 5'. [BY708549]
A_52_P317627	4.11978e-05	1.12725e-06	7.25875	down	-1.25414	-1.79736	-1.14296	-1.81641	1.81264	1.2577	1.14296	1.2147	Heatr9	Mus musculus HEAT repeat containing 9 (Heatr9), mRNA [NM_001045543]	629303
A_51_P276479	4.92096e-05	1.5158e-06	7.25044	down	-1.65671	-2.12532	-1.04337	-1.78264	1.43774	1.05242	1.29071	1.04337	4930486L24Rik	Mus musculus RIKEN cDNA 4930486L24 gene (4930486L24Rik), mRNA [NM_178098]	214639
A_55_P2209273	0.000118357	6.16887e-06	7.24471	down	-0.970808	-1.34837	-1.29338	-1.60355	0.970808	1.31888	1.66653	2.25538	1700064E03Rik	Mus musculus adult male testis cDNA, RIKEN full-length enriched library, clone:1700064E03 product:unknown EST, full insert sequence. [AK006879]	74273
A_55_P2174027	2.83485e-05	5.89881e-07	7.23992	down	-1.5987	-1.07825	-1.15056	-1.58358	1.07825	1.45336	1.67014	1.81105	Frat2	Mus musculus frequently rearranged in advanced T cell lymphomas 2 (Frat2), mRNA [NM_177603]	212398
A_55_P2172648	9.1049e-05	4.08839e-06	7.23834	down	-1.80455	-2.20892	-1.01387	-1.37281	1.48384	1.01387	1.42984	1.09493	LOC102643177	PREDICTED: Mus musculus exosome complex component rrp43-like (LOC102643177), mRNA [XM_006544462]	102643177
A_55_P2012989	2.52166e-05	4.72284e-07	7.23145	down	-1.73925	-1.42845	-1.0412	-1.76642	1.56116	1.37116	1.46832	1.0412	Slamf7	Mus musculus SLAM family member 7 (Slamf7), mRNA [NM_144539]	75345
A_55_P1958971	6.48361e-05	2.35797e-06	7.2222	down	-1.17739	-1.15531	-1.21823	-1.1574	2.13474	2.11642	1.29496	1.15531	Gm5538	Mus musculus predicted gene 5538 (Gm5538), mRNA [NM_001101531]	433597
A_55_P2035330	9.01963e-05	4.03182e-06	7.2221	down	-0.977576	-2.15654	-1.37911	-1.9667	1.28802	1.35664	1.30752	0.977576
A_55_P2026156	6.64549e-06	1.8236e-08	7.21155	down	-1.2483	-1.53669	-1.57626	-1.49326	1.25395	1.2483	1.49892	1.54556	LOC102641574	PREDICTED: Mus musculus 60S ribosomal protein L12-like (LOC102641574), mRNA [XM_006544604]	102641574
A_55_P2367463	0.000221143	1.53739e-05	7.19813	down	-1.78393	-1.8293	-0.950214	-0.912033	0.912032	1.38579	1.56532	2.05187	Acer2	Mus musculus alkaline ceramidase 2 (Acer2), transcript variant 3, mRNA [NM_001290543]	230379
A_55_P2042641	1.62383e-05	1.87942e-07	7.19805	down	-1.88951	-1.76503	-1.15402	-1.54393	1.15402	1.25941	1.18399	1.44052	Mpl	Mus musculus myeloproliferative leukemia virus oncogene (Mpl), transcript variant 1, mRNA [NM_001122949]	17480
A_66_P111601	9.88215e-05	4.63765e-06	7.19566	down	-1.76969	-1.20896	-0.964248	-1.20567	0.964248	1.50035	1.68519	2.09015		Mus musculus adult male aorta and vein cDNA, RIKEN full-length enriched library, clone:A530076C20 product:inferred: Mus musculus, clone IMAGE:3964821, mRNA, partial cds, full insert sequence. [AK080174]
A_55_P1975215	0.000209947	1.42393e-05	7.18538	down	-1.88237	-0.762599	-2.19156	-1.79354	0.762599	1.30522	1.30613	1.37624	Npas4	Mus musculus neuronal PAS domain protein 4 (Npas4), mRNA [NM_153553]	225872
A_51_P449638	6.52577e-05	2.39462e-06	7.18299	down	-1.52298	-1.04473	-2.05706	-1.59139	1.7212	1.34657	1.04968	1.04473	Pldi	Mus musculus polymorphic derived intron containing (Pldi), long non-coding RNA [NR_033616]	73616
A_66_P116028	0.000321847	2.64505e-05	7.17214	down	-1.9792	-2.09572	-1.98864	-0.723286	1.61886	1.13144	0.723286	1.10919	Olfr975	Mus musculus olfactory receptor 975 (Olfr975), mRNA [NM_146828]	258825
A_66_P114333	1.41138e-05	1.42454e-07	7.17194	down	-1.69706	-1.7577	-1.10766	-1.61824	1.10766	1.35841	1.44354	1.27918	Tlr12	Mus musculus toll-like receptor 12 (Tlr12), mRNA [NM_205823]	384059
A_55_P2135466	1.73133e-05	2.17932e-07	7.16134	down	-1.18904	-1.34341	-1.23617	-1.12572	1.6416	1.80993	1.88932	1.12572	Srsf12	serine/arginine-rich splicing factor 12 [Source:MGI Symbol;Acc:MGI:2661424] [ENSMUST00000108159]	272009
A_55_P2047639	0.000525532	5.28926e-05	7.13929	down	-2.15703	-0.858858	-1.10074	-2.42903	1.2071	1.56963	1.16187	0.858858	Cubn	Mus musculus cubilin (intrinsic factor-cobalamin receptor) (Cubn), mRNA [NM_001081084]	65969
A_55_P2023542	9.23215e-05	4.19229e-06	7.13903	down	-2.40329	-1.3157	-1.13181	-1.67356	1.13181	1.17398	1.31888	1.19389	Ccr7	Mus musculus chemokine (C-C motif) receptor 7 (Ccr7), mRNA [NM_007719]	12775
A_55_P1959994	4.90434e-06	7.57666e-09	7.13693	down	-1.58019	-1.5345	-1.27987	-1.45494	1.49722	1.27987	1.305	1.40963	Unc5cl	Mus musculus unc-5 homolog C (C. elegans)-like (Unc5cl), mRNA [NM_152823]	76589
A_52_P497388	1.11521e-05	8.14143e-08	7.1263	down	-1.21239	-1.80249	-1.34485	-1.6132	1.24543	1.21239	1.42239	1.47947
A_55_P2062324	2.31626e-05	3.85408e-07	7.12433	down	-1.20535	-1.39732	-1.28562	-1.15424	1.75293	1.99664	1.15424	1.38467	LOC102634570	PREDICTED: Mus musculus Y-linked testis-specific protein 1-like (LOC102634570), transcript variant X1, mRNA [XM_006542476]	102634570
A_55_P2140195	6.77963e-06	2.00891e-08	7.12099	down	-1.25677	-1.42906	-1.74022	-1.56082	1.40901	1.28342	1.25677	1.39224	2410002F23Rik	RIKEN cDNA 2410002F23 gene [Source:MGI Symbol;Acc:MGI:1914226] [ENSMUST00000137742]	668661
A_55_P1990170	5.85896e-06	1.18519e-08	7.12024	down	-1.25271	-1.57066	-1.44978	-1.46066	1.31872	1.25271	1.47518	1.54729
A_66_P103231	1.54426e-05	1.70129e-07	7.1177	down	-1.9344	-1.63743	-1.17117	-1.44395	1.38572	1.36435	1.21747	1.17117		Mus musculus 3 days neonate thymus cDNA, RIKEN full-length enriched library, clone:A630024N11 product:unclassifiable, full insert sequence. [AK041614]
A_51_P287069	0.000306437	2.46737e-05	7.11652	down	-2.2377	-0.851689	-2.23779	-1.50454	1.51813	1.22657	0.85169	0.896581	Serpinh1	Mus musculus serine (or cysteine) peptidase inhibitor, clade H, member 1 (Serpinh1), transcript variant 1, mRNA [NM_009825]	12406
A_51_P341336	0.00309957	0.000573285	7.11571	down	-1.73989	-0.176088	-1.82227	-1.65873	1.68855	2.06924	1.99317	0.176088	Bcl2l14	Mus musculus BCL2-like 14 (apoptosis facilitator) (Bcl2l14), mRNA [NM_025778]	66813
A_51_P234788	2.03819e-05	2.92268e-07	7.10456	down	-2.02312	-1.43402	-1.2105	-1.37844	1.2105	1.34327	1.46448	1.25067	Cxxc5	Mus musculus CXXC finger 5 (Cxxc5), mRNA [NM_133687]	67393
A_55_P2032775	0.000248875	1.82184e-05	7.09512	down	-0.963333	-1.83108	-0.905375	-1.40932	2.1823	1.78674	0.905375	1.3238
A_55_P1963184	0.00999354	0.0026112	7.08799	down	-3.87709	-0.493644	-1.45142	-2.97383	0.719852	0.661955	0.493644	0.630066	Pgap1	Mus musculus post-GPI attachment to proteins 1 (Pgap1), mRNA [NM_001163314]	241062
A_55_P2243728	0.000116429	6.02323e-06	7.08047	down	-1.18115	-1.33534	-1.23816	-1.08931	2.23507	1.99282	1.13422	1.08932	9030405F24Rik	Mus musculus adult male colon cDNA, RIKEN full-length enriched library, clone:9030405F24 product:hypothetical protein, full insert sequence. [AK018486]	74531
A_55_P2057528	3.33424e-05	7.70967e-07	7.073	down	-1.62943	-1.91502	-1.04255	-1.30038	1.5078	1.04255	1.40441	1.44715	Arl4d	Mus musculus ADP-ribosylation factor-like 4D (Arl4d), mRNA [NM_025404]	80981
A_55_P2050360	0.00015483	9.10119e-06	7.06824	down	-1.14141	-1.13225	-2.18053	-1.11174	1.19903	1.52043	1.11174	1.88827
A_55_P1954365	0.000142822	8.03002e-06	7.05811	down	-2.39402	-1.84158	-1.09601	-1.19542	1.13219	1.13265	1.38926	1.09601	Ttc28	Mus musculus tetratricopeptide repeat domain 28 (Ttc28), mRNA [NM_001267622]	209683
A_51_P179697	4.09933e-05	1.11866e-06	7.05686	down	-1.1503	-2.16064	-1.29812	-1.65556	1.38054	1.27604	1.15031	1.2046	Fam57b	Mus musculus family with sequence similarity 57, member B (Fam57b), transcript variant 2, mRNA [NM_026884]	68952
A_55_P1989658	0.000379249	3.37708e-05	7.05641	down	-0.99312	-1.18632	-1.0771	-0.966251	0.966251	1.52017	1.78118	2.78535	Slco1a1	Mus musculus solute carrier organic anion transporter family, member 1a1 (Slco1a1), mRNA [NM_013797]	28248
A_55_P2144961	0.000609528	6.48352e-05	7.04915	down	-2.3504	-1.47997	-0.933161	-0.808168	1.90733	1.63804	1.34456	0.808168
A_55_P2151121	0.00139114	0.000199414	7.04845	down	-1.76885	-1.98429	-1.62579	-0.525308	1.28065	0.525308	1.19786	2.36117	Sgcz	Mus musculus sarcoglycan zeta (Sgcz), mRNA [NM_145841]	244431
A_52_P657360	0.000171807	1.06471e-05	7.04301	down	-1.60417	-1.31039	-1.0715	-2.49984	1.0715	1.42832	1.07393	1.20512	Tnni1	Mus musculus troponin I, skeletal, slow 1 (Tnni1), transcript variant 1, mRNA [NM_021467]	21952
A_52_P106709	0.0018632	0.000293979	7.04291	down	-2.82378	-1.59911	-0.619046	-2.69904	0.619046	0.776867	1.13859	0.989195	Rasgrf2	Mus musculus RAS protein-specific guanine nucleotide-releasing factor 2 (Rasgrf2), mRNA [NM_009027]	19418
A_55_P2138500	3.9997e-05	1.06969e-06	7.03897	down	-1.90008	-1.29049	-1.10229	-1.40218	1.10229	1.37743	1.81408	1.27263
A_55_P1982004	9.74035e-06	5.19039e-08	7.03708	down	-1.73568	-1.26326	-1.43003	-1.39003	1.62598	1.26326	1.28262	1.26906
A_55_P2177741	3.0026e-05	6.47895e-07	7.0339	down	-1.8463	-1.19143	-1.70689	-1.13719	1.49951	1.17218	1.13719	1.56662
A_51_P150876	0.00234675	0.000399039	7.03285	down	-0.659799	-0.765088	-0.670815	-0.522267	0.522267	2.63771	2.52305	2.95545	Lypd3	Mus musculus Ly6/Plaur domain containing 3 (Lypd3), mRNA [NM_133743]	72434
A_55_P2158006	3.94315e-05	1.04059e-06	7.03199	down	-1.12435	-1.32349	-1.21017	-1.15404	2.11082	1.83761	1.37088	1.12435	Gm14243	Mus musculus clone NIA:C0346F04 unknown mRNA. [AY512933]	100126880
A_55_P2087374	7.62454e-06	2.43306e-08	7.02419	down	-1.21436	-1.51607	-1.548	-1.53784	1.21436	1.23019	1.46582	1.52268
A_55_P2173199	5.76326e-05	1.95003e-06	7.02022	down	-1.09972	-1.26429	-1.16548	-1.01843	2.18671	1.83382	1.65919	1.01843	Vmn2r4	Mus musculus vomeronasal 2, receptor 4 (Vmn2r4), mRNA [NM_001104615]	637053
A_55_P2015022	6.64549e-06	1.8591e-08	7.01594	down	-1.20949	-1.64329	-1.5485	-1.44862	1.41062	1.34648	1.20949	1.42606	Gm10856	Mus musculus ES cells cDNA, RIKEN full-length enriched library, clone:C330035O10 product:hypothetical protein, full insert sequence. [AK141242]	100038357
A_55_P2123002	0.000694	7.80388e-05	7.01534	down	-2.25399	-0.936912	-1.10048	-2.67451	0.993366	1.08366	1.26222	0.936912	Tet1	Mus musculus tet methylcytosine dioxygenase 1 (Tet1), transcript variant 2, mRNA [NM_027384]	52463
A_55_P1998011	0.00222472	0.000371078	7.01468	down	-1.48673	-0.547889	-1.86166	-2.57151	2.18547	0.919172	1.12119	0.547889	Klra23	Mus musculus killer cell lectin-like receptor subfamily A, member 23 (Klra23), mRNA [NM_024470]	79410
A_51_P151902	0.000600672	6.34064e-05	7.01217	down	-0.846764	-0.988014	-0.873823	-0.752439	0.75244	2.03086	2.34277	2.65233	Spon1	Mus musculus spondin 1, (f-spondin) extracellular matrix protein (Spon1), mRNA [NM_145584]	233744
A_55_P2040476	0.000339405	2.86192e-05	7.00906	down	-1.84764	-2.0794	-2.22603	-0.708171	1.39909	1.16183	0.708171	1.10656	Dio3os	Mus musculus type 3 deiodinase antisense (Dio3as) mRNA, partial sequence; alternatively spliced. [AY283181]	353504
A_55_P2005470	0.000100451	4.78276e-06	7.00346	down	-1.34678	-1.82994	-1.08571	-1.00419	2.04119	1.57421	1.34606	1.00419	Mfap4	Mus musculus microfibrillar-associated protein 4 (Mfap4), mRNA [NM_029568]	76293
A_55_P2037707	0.00358668	0.000694808	6.99801	down	-0.467066	-1.17123	-2.55653	-1.6729	0.467066	1.03832	1.41273	2.44193	Gm10638	Mus musculus adult male pituitary gland cDNA, RIKEN full-length enriched library, clone:5330411O07 product:unclassifiable, full insert sequence. [AK133595]	666945
A_55_P2159480	0.00381257	0.00075187	6.99348	down	-2.89036	-0.475893	-2.94239	-1.51731	1.18604	0.95726	0.778898	0.475893	Fam160a1	Mus musculus family with sequence similarity 160, member A1 (Fam160a1), mRNA [NM_172682]	229488
A_55_P2122117	9.74035e-06	5.4739e-08	6.98152	down	-1.26576	-1.42234	-1.30511	-1.17499	1.73476	1.65638	1.47984	1.17499	Olfr207	Mus musculus olfactory receptor 207 (Olfr207), mRNA [NM_001011792]	257973
A_55_P2021603	2.50333e-05	4.63451e-07	6.97526	down	-1.6904	-1.32434	-1.07045	-1.67913	1.07045	1.49473	1.64851	1.23097		T cell receptor alpha variable 14D-3-DV8 [Source:MGI Symbol;Acc:MGI:3822547] [ENSMUST00000103608]
A_55_P2340503	1.93382e-05	2.61042e-07	6.97207	down	-1.12961	-1.18195	-1.23292	-1.15729	1.97709	1.12961	1.7322	1.66569	4930404H11Rik	BY714608 RIKEN full-length enriched, adult male testis Mus musculus cDNA clone 4930404H11 5'. [BY714608]	73815
A_55_P2019547	3.34346e-05	7.74556e-07	6.96559	down	-1.69031	-1.51734	-1.00808	-1.43343	1.00808	1.32889	1.43379	1.78105	Cnga1	Mus musculus cyclic nucleotide gated channel alpha 1 (Cnga1), mRNA [NM_007723]	12788
A_51_P235002	0.000363521	3.16521e-05	6.96454	down	-1.93914	-1.84195	-1.39843	-0.654321	1.7536	1.44839	0.654321	1.50996	Fabp9	Mus musculus fatty acid binding protein 9, testis (Fabp9), mRNA [NM_011598]	21884
A_52_P352735	0.000158126	9.35099e-06	6.96412	down	-1.71727	-1.88472	-1.76087	-0.783698	1.69333	1.23562	0.783698	1.34055	Ccdc153	Mus musculus coiled-coil domain containing 153 (Ccdc153), mRNA [NM_001081369]	270150
A_55_P1958146	7.06849e-05	2.75865e-06	6.95754	down	-2.27514	-1.72916	-1.02168	-1.81149	1.028	1.206	1.10116	1.02168	Sh2d1a	Mus musculus SH2 domain protein 1A (Sh2d1a), mRNA [NM_011364]	20400
A_55_P2075235	6.64549e-06	1.90598e-08	6.95277	down	-1.23753	-1.46443	-1.36745	-1.24983	1.23753	1.64722	1.56967	1.41669		Mus musculus clone NIA:K0950C06 unknown mRNA. [AY512950]
A_51_P117581	0.000813984	9.68494e-05	6.94793	down	-1.75401	-0.783661	-2.15487	-2.89265	1.10423	0.85982	0.783661	0.853426	Cables1	Mus musculus CDK5 and Abl enzyme substrate 1 (Cables1), transcript variant 2, mRNA [NM_022021]	63955
A_55_P2123012	5.77524e-06	1.06773e-08	6.93808	down	-1.58816	-1.57538	-1.56794	-1.24221	1.3179	1.2653	1.24221	1.37905	AA667203	Mus musculus 3 days neonate thymus cDNA, RIKEN full-length enriched library, clone:A630075J08 product:hypothetical protein, full insert sequence. [AK153754]	100503467
A_52_P124734	0.000713227	8.1122e-05	6.9314	down	-1.34606	-2.04642	-0.540122	-1.8778	0.540121	1.71335	1.55782	1.55089	Cybrd1	Mus musculus cytochrome b reductase 1 (Cybrd1), mRNA [NM_028593]	73649
A_51_P417251	2.45677e-05	4.3803e-07	6.93077	down	-1.54936	-1.78655	-1.09867	-1.97997	1.30737	1.13417	1.09867	1.21731	6330403K07Rik	Mus musculus RIKEN cDNA 6330403K07 gene (6330403K07Rik), mRNA [NM_134022]	103712
A_55_P1959213	2.14766e-05	3.23255e-07	6.92319	down	-1.24197	-1.26972	-1.2457	-1.10062	1.10062	1.56219	1.97797	1.66696	Gm6899	Mus musculus adult male corpora quadrigemina cDNA, RIKEN full-length enriched library, clone:B230320C11 product:hypothetical protein, full insert sequence. [AK140159]	628586
A_55_P1990633	0.000245236	1.78128e-05	6.92296	down	-1.30477	-1.47066	-0.714226	-1.75425	0.714226	1.79142	1.52352	1.89247	Iigp1	Mus musculus interferon inducible GTPase 1 (Iigp1), transcript variant 2, mRNA [NM_001146275]	60440
A_55_P2040330	4.09933e-05	1.11791e-06	6.91809	down	-1.0016	-1.63872	-1.57408	-1.7804	1.6858	1.13141	1.34788	1.0016	Gm7337	Mus musculus predicted gene 7337 (Gm7337), non-coding RNA [NR_003652]	654494
A_55_P2136289	0.00150037	0.000220999	6.91734	down	-0.950474	-1.13732	-1.02986	-0.894773	1.74318	1.31602	0.894773	3.19447	Ripk4	receptor-interacting serine-threonine kinase 4 [Source:MGI Symbol;Acc:MGI:1919638] [ENSMUST00000019386]	72388
A_55_P2364516	9.95105e-06	6.32518e-08	6.91514	down	-1.19259	-1.36566	-1.25572	-1.16079	1.64593	1.65309	1.72446	1.16079	AA060545	mj69c10.y1 Soares mouse p3NMF19.5 Mus musculus cDNA clone IMAGE:481362 5' similar to gb:X53176 Mouse integrin alpha-4 mRNA (MOUSE);. [AI595487]	117162
A_51_P243134	7.79472e-05	3.20791e-06	6.91053	down	-1.99897	-0.968954	-1.68514	-2.15903	0.968954	1.1808	1.09118	1.10215	Adcy6	Mus musculus adenylate cyclase 6 (Adcy6), mRNA [NM_007405]	11512
A_55_P2042783	3.53826e-05	8.60584e-07	6.90782	down	-1.07825	-1.05891	-1.55049	-1.53909	1.40565	1.86093	1.60071	1.05891	2310075C17Rik	PREDICTED: Mus musculus RIKEN cDNA 2310075C17 gene (2310075C17Rik), ncRNA [XR_379899]	70194
A_55_P2108221	0.000224499	1.57093e-05	6.90722	down	-1.37105	-2.19253	-1.52816	-0.918453	1.81958	0.968999	0.918454	1.43521
A_55_P2156643	0.00050586	4.98252e-05	6.90557	down	-2.13679	-0.654168	-2.22784	-2.09252	0.654168	0.939371	1.11835	1.32783	Tas2r130	Mus musculus taste receptor, type 2, member 130 (Tas2r130), mRNA [NM_199156]	387355
A_55_P2021876	5.35916e-05	1.75087e-06	6.9051	down	-1.06391	-1.30371	-1.68571	-2.07969	1.06391	1.42797	1.42156	1.10419	BC106179	PREDICTED: Mus musculus cDNA sequence BC106179 (BC106179), transcript variant X1, misc_RNA [XR_384756]	320099
A_55_P2121595	2.83457e-05	5.85794e-07	6.89571	down	-1.48041	-1.94873	-1.07615	-1.52481	1.16751	1.52956	1.33948	1.07615	Scml4	Mus musculus clone IMAGE:583715 mRNA sequence. [AF397911]	268297
A_55_P1989215	0.00124377	0.000171768	6.892	down	-1.06937	-0.838867	-2.07359	-2.84431	1.34446	0.861976	0.838867	1.26824	Entpd8	Mus musculus ectonucleoside triphosphate diphosphohydrolase 8 (Entpd8), mRNA [NM_028093]	72090
A_55_P2125456	1.30834e-05	1.22932e-07	6.88889	down	-1.1573	-1.37787	-1.55745	-1.8372	1.1573	1.25235	1.37697	1.42064
A_55_P2131831	5.38278e-06	9.54272e-09	6.88882	down	-1.35735	-1.46196	-1.36677	-1.22463	1.51631	1.22463	1.51775	1.46763	Gdf5	Mus musculus growth differentiation factor 5 (Gdf5), mRNA [NM_008109]	14563
A_55_P2011237	5.60005e-06	1.00697e-08	6.87918	down	-1.24239	-1.49372	-1.484	-1.5679	1.28522	1.24239	1.34084	1.47248
A_66_P136930	0.000461942	4.40752e-05	6.86801	down	-1.06606	-2.71738	-1.14119	-1.35458	1.28979	1.35863	1.12587	1.06606		Mus musculus 10 days neonate cortex cDNA, RIKEN full-length enriched library, clone:A830036E20 product:unclassifiable, full insert sequence. [AK043818]
A_51_P295967	9.74035e-06	4.86086e-08	6.86785	down	-1.29328	-1.46736	-1.34578	-1.17965	1.63277	1.3621	1.65884	1.17965	Proc	Mus musculus protein C (Proc), transcript variant 3, mRNA [NM_001042768]	19123
A_51_P158018	0.00725932	0.00172451	6.86332	down	-3.6679	-0.429244	-1.71627	-2.62683	0.429244	0.911782	0.708147	0.62621	Bend5	Mus musculus BEN domain containing 5 (Bend5), transcript variant 1, mRNA [NM_026279]	67621
A_55_P2177864	7.63177e-06	2.55424e-08	6.85839	down	-1.28861	-1.24215	-1.4948	-1.69727	1.24215	1.43012	1.34839	1.368	Pde6g	Mus musculus phosphodiesterase 6G, cGMP-specific, rod, gamma (Pde6g), mRNA [NM_012065]	18588
A_55_P2105446	2.12381e-05	3.15625e-07	6.85541	down	-1.66069	-1.48995	-2.01857	-1.1461	1.1461	1.27856	1.17839	1.1906	Foxp1	forkhead box P1 [Source:MGI Symbol;Acc:MGI:1914004] [ENSMUST00000075832]	108655
A_55_P2107826	0.000188098	1.21e-05	6.85127	down	-0.990871	-2.1801	-1.98313	-1.15852	1.02187	0.990872	1.20514	1.57498		Q7NKF3_GLOVI (Q7NKF3) Glr1525 protein, partial (4%) [TC1733335]
A_55_P2103097	2.90576e-05	6.18222e-07	6.8484	down	-1.45433	-1.38755	-1.06636	-1.28409	1.96501	1.06636	1.5111	1.36827	Ccr8	Mus musculus chemokine (C-C motif) receptor 8 (Ccr8), mRNA [NM_007720]	12776
A_55_P2156515	0.000429822	4.00812e-05	6.84253	down	-2.14646	-1.53468	-1.47012	-0.782308	1.71683	0.87422	1.7912	0.782308
A_55_P2027255	0.000128336	6.92301e-06	6.84003	down	-2.21754	-1.94792	-1.15201	-1.04323	1.04323	1.35609	1.21966	1.11633		T cell receptor delta variable 1 [Source:MGI Symbol;Acc:MGI:3649381] [ENSMUST00000103676]
A_55_P2179605	0.000243334	1.7614e-05	6.83067	down	-1.27901	-2.55756	-1.12985	-1.19394	1.29907	1.24333	1.12985	1.25551
A_51_P324529	0.00036805	3.23194e-05	6.82417	down	-2.54045	-1.28168	-0.921137	-1.46354	1.4144	1.48684	1.05343	0.921137	Calcoco2	Mus musculus calcium binding and coiled-coil domain 2 (Calcoco2), mRNA [NM_001271018]	76815
A_55_P2070494	0.000255592	1.90264e-05	6.81307	down	-1.06117	-1.22406	-1.09926	-1.05585	2.56338	1.8142	1.05585	1.19946	Vmn2r60	Mus musculus vomeronasal 2, receptor 60 (Vmn2r60), mRNA [NM_001105057]	637898
A_55_P2340820	5.10187e-05	1.61303e-06	6.81199	down	-1.18901	-1.36689	-1.23959	-1.11341	2.07685	1.78004	1.19311	1.11341	4930452L12Rik	BY714998 RIKEN full-length enriched, adult male testis Mus musculus cDNA clone 4930452L12 5'. [BY714998]	73974
A_66_P101921	3.17225e-05	7.14229e-07	6.80064	down	-1.37746	-1.98597	-1.15301	-1.15606	1.35536	1.38115	1.50066	1.15301		T cell receptor alpha variable 15D-1-DV6D-1 [Source:MGI Symbol;Acc:MGI:3651288] [ENSMUST00000103616]
A_51_P335770	0.00159918	0.000240818	6.78143	down	-2.84282	-0.619741	-2.00801	-2.62419	0.619741	0.850617	0.837313	0.64393	Afap1	Mus musculus actin filament associated protein 1 (Afap1), mRNA [NM_027373]	70292
A_55_P1955656	1.68667e-05	2.02904e-07	6.77793	down	-1.65919	-1.1847	-1.16694	-1.44987	1.73716	1.16694	1.32279	1.35577	Ctla2a	Mus musculus cytotoxic T lymphocyte-associated protein 2 alpha (Ctla2a), transcript variant 1, mRNA [NM_007796]	13024
A_55_P2102936	4.2558e-05	1.19684e-06	6.77617	down	-1.34236	-1.96627	-1.08675	-1.26137	1.08675	1.28731	1.3397	1.67137	Pnrc1	Mus musculus proline-rich nuclear receptor coactivator 1 (Pnrc1), mRNA [NM_001033225]	108767
A_55_P2177113	0.00450176	0.000929197	6.77025	down	-0.321332	-2.88951	-2.77558	-2.65644	0.321331	0.606069	0.758078	0.708493	Nkx3-2	Mus musculus NK3 homeobox 2 (Nkx3-2), mRNA [NM_007524]	12020
A_55_P2000613	0.00474815	0.000992559	6.76836	down	-2.55396	-2.68364	-2.57016	-0.278625	1.34942	0.878101	0.442701	0.278625	Slc6a1	Mus musculus solute carrier family 6 (neurotransmitter transporter, GABA), member 1 (Slc6a1), mRNA [NM_178703]	232333
A_55_P2032718	0.000263144	1.98399e-05	6.76324	down	-1.62273	-0.846386	-1.57778	-1.83289	2.07795	1.06069	1.16604	0.846386	Klra9	Mus musculus killer cell lectin-like receptor subfamily A, member 9 (Klra9), mRNA [NM_010651]	16640
A_55_P1990217	0.00606896	0.00137042	6.7612	down	-2.66998	-2.8388	-1.23985	-0.255634	1.23539	0.255634	1.29755	1.23627	Zfp13	Mus musculus zinc finger protein 13 (Zfp13), mRNA [NM_011747]	22654
A_55_P2045741	2.31716e-05	3.91885e-07	6.75491	down	-1.89612	-1.08592	-1.48672	-1.7179	1.26614	1.38205	1.08592	1.10297	Fyb	Mus musculus FYN binding protein (Fyb), transcript variant 1, mRNA [NM_011815]	23880
A_51_P272227	9.23368e-05	4.19766e-06	6.75341	down	-1.84246	-1.96536	-0.87591	-1.41437	1.42522	0.87591	1.31157	1.31167	Tmem89	Mus musculus transmembrane protein 89 (Tmem89), mRNA [NM_027066]	69384
A_55_P1959903	0.000894914	0.000109788	6.75152	down	-2.29071	-1.03664	-0.910572	-2.67147	0.910572	1.18117	1.0223	0.997405	Map7	Mus musculus microtubule-associated protein 7 (Map7), transcript variant 1, mRNA [NM_008635]	17761
A_55_P2105978	0.000688463	7.70737e-05	6.75139	down	-1.57539	-2.43283	-0.697115	-2.17379	1.51196	0.869856	1.06269	0.697115	Stxbp5l	Mus musculus syntaxin binding protein 5-like (Stxbp5l), transcript variant xb, mRNA [NM_172440]	207227
A_55_P2042709	0.000723302	8.26526e-05	6.74881	down	-1.86379	-2.68031	-0.731806	-2.21148	0.843101	1.18316	0.773085	0.731805
A_55_P2137828	6.85444e-05	2.61262e-06	6.74699	down	-0.961407	-1.66689	-1.56705	-1.44394	1.20418	1.91113	0.961407	1.30096	Gprc5b	Mus musculus G protein-coupled receptor, family C, group 5, member B (Gprc5b), transcript variant 2, mRNA [NM_022420]	64297
A_55_P1967105	0.000119667	6.27656e-06	6.74544	down	-1.802	-1.76312	-0.806286	-1.58794	1.17209	1.5072	1.57073	0.806286	Bai2	Mus musculus brain-specific angiogenesis inhibitor 2 (Bai2), transcript variant 4, mRNA [NM_001290714]	230775
A_55_P2088755	6.67788e-05	2.49786e-06	6.74317	down	-0.981892	-1.29169	-2.03507	-1.62972	1.53464	1.32402	0.981892	1.23478	Krtap4-1	Mus musculus keratin associated protein 4-1 (Krtap4-1), mRNA [NM_001048196]	665891
A_55_P2016462	0.00423139	0.000858281	6.74167	down	-1.42566	-0.972737	-0.412701	-1.61451	0.412701	1.36599	1.73103	3.07709	Cxcl10	Mus musculus chemokine (C-X-C motif) ligand 10 (Cxcl10), mRNA [NM_021274]	15945
A_51_P355427	0.000105931	5.2083e-06	6.73364	down	-0.948624	-2.05903	-1.62622	-2.19343	1.06782	1.01783	0.948624	1.14395	Timp4	Mus musculus tissue inhibitor of metalloproteinase 4 (Timp4), mRNA [NM_080639]	110595
A_55_P1952334	6.60803e-05	2.44841e-06	6.73073	down	-1.11764	-1.15809	-1.16394	-1.00444	1.48711	2.10793	1.00444	1.95946	D630023F18Rik	Mus musculus RIKEN cDNA D630023F18 gene (D630023F18Rik), transcript variant 1, mRNA [NM_175293]	98303
A_55_P1997574	0.000304843	2.45125e-05	6.72738	down	-1.05811	-2.09518	-1.6455	-0.834295	1.80974	1.17792	1.54514	0.834295	Gm4850	Mus musculus predicted pseudogene 4850 (Gm4850), non-coding RNA [NR_015347]	226957
A_52_P234910	7.83625e-06	2.77846e-08	6.71596	down	-1.21555	-1.47816	-1.25296	-1.53234	1.21555	1.27282	1.52436	1.49862	Gm15032	PREDICTED: Mus musculus predicted gene 15032 (Gm15032), mRNA [XM_001472223]	100039086
A_55_P2174847	7.05497e-05	2.74623e-06	6.71336	down	-1.02883	-1.82226	-1.17057	-1.83108	1.33713	1.67007	1.09937	1.02883	Olfr566	Mus musculus olfactory receptor 566 (Olfr566), mRNA [NM_001011536]	258168
A_55_P1997110	6.56179e-05	2.42131e-06	6.69888	down	-1.17258	-1.28085	-1.17511	-1.05316	2.04319	1.94452	1.2531	1.05316	Tmprss12	Mus musculus adult male testis cDNA, RIKEN full-length enriched library, clone:4930478A21 product:hypothetical Serine proteases, trypsin family containing protein, full insert sequence. [AK015583]	75002
A_51_P366770	0.000301679	2.41817e-05	6.6978	down	-1.87129	-0.780663	-2.0841	-1.14047	1.56358	1.51972	0.780663	1.23425	Rims1	Mus musculus regulating synaptic membrane exocytosis 1 (Rims1), transcript variant 5, mRNA [NM_001012625]	116837
A_51_P500090	0.000683215	7.6255e-05	6.69721	down	-1.48954	-0.714688	-1.82917	-2.22745	1.95587	0.92457	1.11827	0.714688	Klra7	Mus musculus killer cell lectin-like receptor, subfamily A, member 7 (Klra7), transcript variant 2, mRNA [NM_014194]	16638
A_51_P418901	4.60359e-05	1.35712e-06	6.69338	down	-2.11588	-1.07875	-1.31484	-1.59311	1.28852	1.18549	1.31559	1.07875	Prss2	Mus musculus protease, serine 2 (Prss2), mRNA [NM_009430]	22072
A_55_P2012599	1.12039e-05	8.34228e-08	6.69194	down	-1.34649	-1.41323	-1.13642	-1.58856	1.35596	1.13642	1.65129	1.34132
A_55_P1977812	8.41899e-06	3.24094e-08	6.68126	down	-1.22698	-1.32133	-1.71949	-1.55845	1.2677	1.28681	1.22698	1.35275	Cd244	Mus musculus CD244 natural killer cell receptor 2B4 (Cd244), mRNA [NM_018729]	18106
A_55_P1963915	6.84565e-05	2.60288e-06	6.67915	down	-1.77554	-1.93895	-1.83537	-0.919405	1.19434	1.02382	0.919405	1.35183
A_55_P1953127	1.27943e-05	1.17289e-07	6.67794	down	-1.17147	-1.47251	-1.36849	-1.09817	1.61035	1.62159	1.51686	1.09817
A_55_P2193809	0.00534472	0.00115774	6.67471	down	-2.13624	-1.69859	-0.0351791	-2.06376	1.76344	1.70222	1.52021	0.0351791	9530062K07Rik	Mus musculus adult male urinary bladder cDNA, RIKEN full-length enriched library, clone:9530062K07 product:unclassifiable, full insert sequence. [AK020619]	78739
A_55_P1972441	5.98742e-05	2.08957e-06	6.6705	down	-1.74558	-1.19391	-1.82267	-1.00097	1.66665	1.25906	1.00097	1.26135
A_55_P2164849	0.000254356	1.88682e-05	6.66774	down	-0.698265	-1.32328	-1.63193	-1.16178	0.698265	1.85301	1.85968	1.72258		predicted gene 6811 [Source:MGI Symbol;Acc:MGI:3648804] [ENSMUST00000169389]
A_55_P1977363	2.69804e-05	5.43229e-07	6.65082	down	-1.14082	-1.29932	-1.2048	-1.04549	1.95568	1.58143	1.66109	1.04549	Ptprn2	Mus musculus protein tyrosine phosphatase, receptor type, N polypeptide 2 (Ptprn2), mRNA [NM_011215]	19276
A_51_P114297	4.2558e-05	1.19778e-06	6.65012	down	-1.68934	-1.1085	-1.26687	-2.07299	1.35089	1.13457	1.20187	1.1085	Kifc3	Mus musculus kinesin family member C3 (Kifc3), transcript variant 1, mRNA [NM_010631]	16582
A_55_P2171791	4.82321e-05	1.4695e-06	6.64515	down	-1.07064	-1.00142	-1.12974	-1.0002	1.99053	1.89092	1.84556	1.0002
A_55_P1986169	4.63227e-05	1.36792e-06	6.6442	down	-1.05767	-1.08465	-1.01761	-1.20158	1.93001	2.00943	1.01761	1.60982
A_66_P138072	0.000772328	9.01523e-05	6.6359	down	-0.561063	-1.64608	-1.38787	-0.868592	1.97013	1.90169	0.561063	2.02468	Esr1	PREDICTED: Mus musculus estrogen receptor 1 (alpha) (Esr1), transcript variant X5, mRNA [XM_006512436]	13982
A_55_P2140479	2.78934e-05	5.69062e-07	6.63173	down	-1.70504	-1.8354	-1.00052	-1.62669	1.25006	1.17232	1.32699	1.00052		T cell receptor alpha variable 13D-4 [Source:MGI Symbol;Acc:MGI:4440515] [ENSMUST00000103607]
A_55_P2013555	7.60522e-05	3.08562e-06	6.63085	down	-0.951924	-1.42231	-1.98655	-1.92979	1.26133	1.06276	1.35018	0.951924	Prss1	Mus musculus protease, serine 1 (trypsin 1) (Prss1), mRNA [NM_053243]	114228
A_55_P2062480	1.36863e-05	1.35528e-07	6.62908	down	-1.09862	-1.64055	-1.66795	-1.7593	1.16199	1.09862	1.25572	1.23248
A_66_P133642	6.51698e-06	1.65858e-08	6.62833	down	-1.25088	-1.23476	-1.44348	-1.4726	1.27166	1.23476	1.51976	1.48667		predicted gene 4877 [Source:MGI Symbol;Acc:MGI:3779444] [ENSMUST00000104977]
A_55_P2068784	0.000512968	5.09915e-05	6.62795	down	-1.02715	-1.12827	-0.765184	-2.21127	1.59538	1.80451	1.6173	0.765184	Colq	Mus musculus collagen-like tail subunit (single strand of homotrimer) of asymmetric acetylcholinesterase (Colq), mRNA [NM_009937]	382864
A_52_P162957	9.06521e-05	4.06138e-06	6.62226	down	-2.12246	-1.21766	-0.996727	-1.76388	0.996727	1.17881	1.2204	1.41263	Frat2	Mus musculus frequently rearranged in advanced T cell lymphomas 2 (Frat2), mRNA [NM_177603]	212398
A_55_P2108948	0.000213328	1.46523e-05	6.61009	down	-1.94478	-1.41288	-1.95014	-0.808483	0.991651	0.808483	1.36133	1.62093	Gjc3	Mus musculus gap junction protein, gamma 3 (Gjc3), mRNA [NM_080450]	118446
A_55_P1980051	0.000236399	1.69554e-05	6.60604	down	-1.0006	-1.24701	-2.43619	-1.63038	1.48063	1.0006	1.09887	1.00085	Il17d	Mus musculus interleukin 17D (Il17d), mRNA [NM_145837]	239114
A_55_P2142321	0.000242934	1.75779e-05	6.60056	down	-1.56899	-1.76142	-1.63939	-0.681519	0.681519	1.50567	1.31015	1.74169	Synpo	Mus musculus adult male colon cDNA, RIKEN full-length enriched library, clone:9030217H17 product:unclassifiable, full insert sequence. [AK020250]	104027
A_55_P2331804	1.94841e-05	2.65479e-07	6.59826	down	-1.20744	-1.40459	-1.29582	-1.16009	1.88073	1.5471	1.16009	1.23248	AU015791	Mus musculus expressed sequence AU015791 (AU015791), long non-coding RNA [NR_102381]	104932
A_55_P2147616	8.13888e-06	2.98883e-08	6.59357	down	-1.1855	-1.6498	-1.46093	-1.41266	1.40416	1.1855	1.20482	1.38086		Q2IFP2_ANADE (Q2IFP2) DNA polymerase III, subunits gamma and tau , partial (4%) [TC1663184]
A_55_P1970700	5.0191e-06	8.38954e-09	6.59332	down	-1.20993	-1.50542	-1.42326	-1.37317	1.37923	1.39352	1.20993	1.38956	Rpsa	Mus musculus ribosomal protein SA (Rpsa), mRNA [NM_011029]	16785
A_55_P2157195	0.000203131	1.35558e-05	6.59137	down	-2.37029	-1.23217	-0.952307	-1.6928	1.20994	1.0931	1.3794	0.952307	LOC102637112	PREDICTED: Mus musculus uncharacterized LOC102637112 (LOC102637112), transcript variant X1, ncRNA [XR_380278]	102637112
A_51_P516870	6.84639e-05	2.60608e-06	6.58838	down	-2.05117	-1.74468	-0.968198	-1.99873	1.04906	0.968198	1.09647	1.00318	Itm2a	Mus musculus integral membrane protein 2A (Itm2a), mRNA [NM_008409]	16431
A_51_P510891	0.000560275	5.75529e-05	6.58672	down	-2.54195	-1.11094	-0.90154	-2.05152	0.914297	1.16767	1.28879	0.90154	Afp	Mus musculus alpha fetoprotein (Afp), mRNA [NM_007423]	11576
A_55_P2409088	0.000624095	6.70801e-05	6.58497	down	-2.65672	-0.862525	-1.20995	-1.95189	1.14488	1.23862	0.949598	0.862525	BB163080	Mus musculus 16 days neonate thymus cDNA, RIKEN full-length enriched library, clone:A130070O11 product:unclassifiable, full insert sequence. [AK138015]	106459
A_55_P2048448	0.00453389	0.000937552	6.58391	down	-1.36387	-0.379261	-1.97134	-2.64914	2.19221	0.971043	0.969662	0.379261	Klra23	Mus musculus killer cell lectin-like receptor subfamily A, member 23 (Klra23), mRNA [NM_024470]	79410
A_55_P2389893	7.07439e-05	2.76853e-06	6.57967	down	-0.987571	-1.85256	-1.83483	-1.09628	1.32143	1.46348	1.32833	0.987571
A_55_P2135845	3.86557e-05	9.94276e-07	6.5776	down	-1.03955	-1.23574	-1.1169	-1.04276	1.03955	1.53778	1.93661	1.92135
A_55_P1971779	0.000281304	2.1893e-05	6.57392	down	-2.04695	-0.844641	-2.31528	-1.56907	1.38881	0.84464	0.978574	0.879056	Fsip1	fibrous sheath-interacting protein 1 [Source:MGI Symbol;Acc:MGI:1918563] [ENSMUST00000028820]	71313
A_55_P2070711	0.000181288	1.14921e-05	6.57034	down	-0.927242	-1.93788	-0.939105	-1.69227	0.927242	1.70895	1.17989	1.5513
A_51_P297925	0.000462567	4.42007e-05	6.56912	down	-0.686501	-2.14602	-1.59109	-1.9698	0.686501	0.994792	1.12559	1.66251	Zc3h12a	Mus musculus zinc finger CCCH type containing 12A (Zc3h12a), mRNA [NM_153159]	230738
A_52_P629037	1.228e-05	1.03564e-07	6.56632	down	-1.18221	-1.16592	-1.27689	-1.54235	1.16592	1.2877	1.62839	1.61098	Gm6987	PREDICTED: Mus musculus predicted pseudogene 6987 (Gm6987), transcript variant 2, mRNA [XM_894492]	629591
A_55_P2164428	5.37677e-05	1.75814e-06	6.56373	down	-2.03077	-1.7397	-0.965589	-1.7178	0.965589	1.12424	1.26363	1.05075	Cd27	Mus musculus CD27 antigen (Cd27), transcript variant 1, mRNA [NM_001033126]	21940
A_55_P2183352	3.40101e-05	8.0079e-07	6.56356	down	-1.7203	-1.90392	-1.03076	-1.42991	1.03076	1.36337	1.31171	1.06719		T cell receptor alpha variable 15D-2-DV6D-2 [Source:MGI Symbol;Acc:MGI:3800299] [ENSMUST00000103598]
A_55_P2017705	5.10264e-05	1.61693e-06	6.55475	down	-2.00987	-1.3376	-0.994033	-1.63417	1.39842	1.18571	0.994033	1.29632	Gm4975	Mus musculus predicted gene 4975 (Gm4975), mRNA [NM_001195687]	244495
A_55_P2045765	4.13281e-05	1.13616e-06	6.54267	down	-0.992232	-1.86302	-1.84109	-1.87113	1.12198	0.992232	1.14155	1.01629	Rnf224	Mus musculus ring finger protein 224 (Rnf224), mRNA [NM_001033410]	329360
A_55_P2082806	0.000492594	4.81296e-05	6.53618	down	-1.65705	-0.676883	-1.48759	-1.3859	0.676883	1.22524	1.4991	2.22514	Trib1	Mus musculus tribbles homolog 1 (Drosophila) (Trib1), mRNA [NM_144549]	211770
A_52_P244702	5.44873e-05	1.80061e-06	6.53455	down	-2.09264	-1.72023	-0.98185	-1.64041	0.98185	1.06611	1.13653	1.21273	Tcf7	Mus musculus transcription factor 7, T cell specific (Tcf7), mRNA [NM_009331]	21414
A_55_P1952696	9.74035e-06	4.94776e-08	6.5336	down	-1.42635	-1.50762	-1.63558	-1.15389	1.15585	1.15389	1.38847	1.40986		predicted gene, 16519 [Source:MGI Symbol;Acc:MGI:4360871] [ENSMUST00000092011]
A_55_P2019569	6.12242e-05	2.16019e-06	6.52902	down	-1.31848	-1.15705	-1.34814	-1.0426	2.1411	1.42022	1.35727	1.0426	Vmn2r62	Mus musculus vomeronasal 2, receptor 62 (Vmn2r62), mRNA [NM_001105059]	546964
A_55_P2010406	0.000178014	1.12214e-05	6.52521	down	-1.57162	-2.04949	-0.819959	-1.15536	1.46402	1.51017	1.43352	0.819959		Q9NQJ4_HUMAN (Q9NQJ4) OTTHUMP00000031372, partial (14%) [TC1745487]
A_55_P2170064	5.85896e-06	1.1747e-08	6.52068	down	-1.33274	-1.45803	-1.34956	-1.23769	1.24197	1.44072	1.23769	1.5217	Catsperd	Mus musculus catsper channel auxiliary subunit delta (Catsperd), mRNA [NM_175350]	106757
A_52_P252258	0.000200799	1.3273e-05	6.51932	down	-1.61645	-0.811093	-1.76913	-2.26067	1.31213	0.811093	1.18842	1.0499	Mapk12	Mus musculus mitogen-activated protein kinase 12 (Mapk12), mRNA [NM_013871]	29857
A_52_P299311	7.83625e-06	2.77024e-08	6.5181	down	-1.17292	-1.56459	-1.42051	-1.50816	1.17898	1.17292	1.39618	1.40355
A_66_P137367	0.000960397	0.000120618	6.51717	down	-0.44029	-1.62674	-1.98498	-1.8351	1.65291	1.3563	1.48038	0.44029	Gm5606	Mus musculus 0 day neonate eyeball cDNA, RIKEN full-length enriched library, clone:E130307M03 product:unclassifiable, full insert sequence. [AK053768]	434279
A_55_P2086329	2.79649e-05	5.72968e-07	6.51339	down	-1.04415	-1.60443	-1.2631	-1.18074	1.04415	1.36083	1.53059	1.78565	Krt85	Mus musculus keratin 85 (Krt85), mRNA [NM_016879]	53622
A_55_P2032698	0.000142885	8.04441e-06	6.51182	down	-1.40714	-0.803823	-1.5045	-1.61054	1.91782	1.5248	1.23979	0.803823	Gm4814	Mus musculus predicted gene 4814 (Gm4814), long non-coding RNA [NR_036451]	100502942
A_52_P84347	0.00111451	0.00014864	6.51175	down	-1.38459	-0.483192	-1.42777	-1.27599	2.41866	1.63156	1.70722	0.483192	4931419H13Rik	Mus musculus RIKEN cDNA 4931419H13 gene (4931419H13Rik), long non-coding RNA [NR_040593]	70970
A_51_P367866	0.000287735	2.25903e-05	6.51038	down	-1.24545	-1.44023	-0.860429	-1.06975	0.860429	1.31593	1.62398	2.39478	Egr1	Mus musculus early growth response 1 (Egr1), mRNA [NM_007913]	13653
A_55_P2132223	0.000591773	6.20623e-05	6.50996	down	-1.00787	-1.14283	-1.043	-0.920655	2.50571	2.20391	0.920655	1.06596	Speer5-ps1	Mus musculus spermatogenesis associated glutamate (E)-rich protein 5, pseudogene 1 (Speer5-ps1), transcript variant 1, non-coding RNA [NR_001582]	70365
A_66_P115034	0.00273922	0.000488321	6.50994	down	-2.97022	-0.574103	-1.63915	-2.62769	0.574103	1.06399	0.690319	0.670999	Bend5	Mus musculus BEN domain containing 5 (Bend5), transcript variant 1, mRNA [NM_026279]	67621
A_55_P2157134	0.000848324	0.000102332	6.50867	down	-0.702538	-2.62607	-1.47299	-2.09958	1.28289	1.05217	0.870684	0.702539	Rmnd5a	Mus musculus mRNA for hypothetical protein expressed in thymocytes (clone MTA.D02.090), partial. [AJ237586]	68477
A_51_P501773	0.00900197	0.00227939	6.50765	down	-0.665089	-0.890409	-0.886616	-0.809683	3.81313	0.665089	2.05896	1.01956	Slc35f3	Mus musculus solute carrier family 35, member F3 (Slc35f3), mRNA [NM_175434]	210027
A_52_P441036	0.00148263	0.000217335	6.506	down	-2.80905	-1.02172	-0.825553	-1.57708	1.09542	0.825552	1.68814	0.964574	Col23a1	Mus musculus collagen, type XXIII, alpha 1 (Col23a1), mRNA [NM_153393]	237759
A_55_P2086433	0.000507454	5.01349e-05	6.50534	down	-2.20007	-0.905304	-0.813797	-1.97922	0.813797	1.37992	1.20773	1.50666	Oasl1	Mus musculus 2'-5' oligoadenylate synthetase-like 1 (Oasl1), mRNA [NM_145209]	231655
A_55_P2166513	0.000498386	4.88753e-05	6.4975	down	-0.932368	-0.93908	-1.90048	-0.912663	1.1509	0.912664	1.83548	2.21591	Foxi1	Mus musculus forkhead box I1 (Foxi1), mRNA [NM_023907]	14233
A_55_P2008691	5.85896e-06	1.18239e-08	6.49605	down	-1.20839	-1.50761	-1.51448	-1.51285	1.37035	1.20839	1.25717	1.21901
A_52_P638459	2.31716e-05	3.9907e-07	6.49197	down	-1.24435	-1.63931	-1.12126	-1.30661	1.78979	1.12126	1.22742	1.34464	Ccl5	Mus musculus chemokine (C-C motif) ligand 5 (Ccl5), mRNA [NM_013653]	20304
A_51_P506045	0.000659596	7.25324e-05	6.49174	down	-2.32796	-0.837892	-1.51572	-2.65883	0.837892	0.903836	0.839177	0.873112	Cpq	Mus musculus carboxypeptidase Q (Cpq), transcript variant 2, mRNA [NM_176073]	54381
A_55_P2091468	0.000294145	2.33535e-05	6.49141	down	-0.766513	-2.23279	-2.10797	-1.55963	1.17723	1.0344	0.766512	1.14909	Dio3	Mus musculus deiodinase, iodothyronine type III (Dio3), mRNA [NM_172119]	107585
A_52_P114905	8.79445e-05	3.88439e-06	6.48736	down	-1.63924	-1.64054	-0.846909	-1.27071	1.72065	1.32433	1.50123	0.846909	Ifitm10	Mus musculus RIKEN cDNA 6330512M04 gene, mRNA (cDNA clone MGC:58491 IMAGE:6534368), complete cds. [BC049666]	320802
A_55_P1985025	0.00198783	0.000320163	6.47626	down	-1.58043	-2.17632	-0.493587	-1.19916	2.30993	1.22807	0.493587	1.29956	Pard3	Mus musculus par-3 family cell polarity regulator (Pard3), transcript variant 4, mRNA [NM_001122850]	93742
A_51_P114826	0.00130347	0.000182981	6.47275	down	-1.09094	-0.643016	-2.12697	-2.0072	1.7147	0.643016	1.79087	0.760797	Cdh13	Mus musculus cadherin 13 (Cdh13), mRNA [NM_019707]	12554
A_66_P111352	0.000423917	3.92213e-05	6.4677	down	-0.874669	-1.02847	-0.914391	-0.852036	2.54242	2.17344	1.53554	0.852036	Rax	Mus musculus retina and anterior neural fold homeobox (Rax), mRNA [NM_013833]	19434
A_51_P447785	4.66882e-05	1.3917e-06	6.46448	down	-1.07119	-1.45665	-0.967482	-1.57528	0.967482	1.49929	1.44067	1.7921	Cyp2c55	Mus musculus cytochrome P450, family 2, subfamily c, polypeptide 55 (Cyp2c55), mRNA [NM_028089]	72082
A_55_P2093814	0.000662624	7.30973e-05	6.46171	down	-1.53472	-0.802836	-0.876348	-1.59472	1.45903	1.23451	0.802836	2.46266		Mus musculus 0 day neonate cerebellum cDNA, RIKEN full-length enriched library, clone:C230063C12 product:hypothetical protein, full insert sequence. [AK082554]
A_51_P163953	9.61183e-05	4.47181e-06	6.4577	down	-2.15417	-1.7365	-0.918168	-1.49936	0.918168	1.08072	1.29569	1.16132	Nsg2	Mus musculus neuron specific gene family member 2 (Nsg2), transcript variant 1, mRNA [NM_008741]	18197
A_55_P2387790	0.000124999	6.68921e-06	6.45716	down	-1.58095	-1.82727	-0.856236	-2.09192	0.856236	1.23207	0.992295	1.32662	4933412L11Rik	Mus musculus adult male testis cDNA, RIKEN full-length enriched library, clone:4933412L11 product:unclassifiable, full insert sequence. [AK016793]	74078
A_55_P2305430	1.58734e-05	1.78135e-07	6.45307	down	-1.11046	-1.32248	-1.20669	-1.10553	1.77586	1.44344	1.68997	1.10553	4933411E02Rik	Mus musculus adult male testis cDNA, RIKEN full-length enriched library, clone:4933411E02 product:unclassifiable, full insert sequence. [AK016767]	74077
A_66_P129712	0.000249898	1.83476e-05	6.45085	down	-0.661989	-1.73826	-1.63677	-1.5533	1.69301	1.47729	0.661989	1.33535	D030024E09Rik	Mus musculus 9 days embryo whole body cDNA, RIKEN full-length enriched library, clone:D030024E09 product:unclassifiable, full insert sequence. [AK050837]	432956
A_55_P1980471	0.000253536	1.87816e-05	6.45015	down	-2.0129	-0.771233	-1.93711	-1.88701	1.41113	1.18684	0.771233	0.779876	Grin3a	Mus musculus glutamate receptor ionotropic, NMDA3A (Grin3a), transcript variant 1, mRNA [NM_001276355]	242443
A_55_P2065298	4.6895e-06	5.56294e-09	6.44627	down	-1.43169	-1.53523	-1.41374	-1.24709	1.27197	1.28782	1.24709	1.31922	Olfr1500	Mus musculus olfactory receptor 1500 (Olfr1500), mRNA [NM_001011831]	258097
A_51_P514319	0.000522324	5.23097e-05	6.43386	down	-0.743166	-0.942786	-0.829287	-0.751341	2.4915	2.17882	2.06268	0.743165	Slc13a4	Mus musculus solute carrier family 13 (sodium/sulfate symporters), member 4 (Slc13a4), mRNA [NM_172892]	243755
A_55_P2006208	0.00140007	0.000201333	6.43299	down	-0.838013	-0.980569	-0.879116	-0.746177	3.05503	1.79719	0.746177	1.69968	Foxl2os	Mus musculus forkhead box L2, opposite strand (Foxl2os), long non-coding RNA [NR_003248]	768252
A_51_P230298	0.000240822	1.74006e-05	6.432	down	-1.64348	-1.05507	-0.913216	-1.98241	1.77148	1.5244	0.937798	0.913216	Hdgfl1	Mus musculus hepatoma derived growth factor-like 1 (Hdgfl1), mRNA [NM_008232]	15192
A_55_P2067677	6.57481e-05	2.42944e-06	6.43047	down	-1.06081	-1.27566	-1.16604	-1.0627	1.24424	1.06081	1.76112	2.10834		UI-M-GH0-cem-e-12-0-UI.r1 NIH_BMAP_GH0 Mus musculus cDNA clone IMAGE: 6841429 5', mRNA sequence [CB521226]
A_51_P316173	0.000212212	1.45004e-05	6.42722	down	-0.872141	-1.48976	-2.33347	-1.86214	1.17093	0.913684	0.872141	1.22251	Vmn1r192	Mus musculus vomeronasal 1 receptor 192 (Vmn1r192), mRNA [NM_145845]	252907
A_55_P2135986	4.236e-05	1.18868e-06	6.42303	down	-1.92404	-1.5911	-0.948034	-1.51814	1.31803	1.26027	1.22537	0.948034	Ms4a4c	Mus musculus membrane-spanning 4-domains, subfamily A, member 4C (Ms4a4c), mRNA [NM_029499]	64380
A_55_P2071751	1.33736e-05	1.28229e-07	6.42197	down	-1.17092	-1.70526	-1.52616	-1.19101	1.4875	1.21249	1.17092	1.2678		T cell receptor alpha variable 2 [Source:MGI Symbol;Acc:MGI:3642679] [ENSMUST00000103568]
A_51_P247496	0.000131208	7.12934e-06	6.41324	down	-1.63538	-1.77736	-1.67509	-0.812851	1.65994	1.31527	1.03546	0.812851	Gm9767	Mus musculus predicted gene 9767 (Gm9767), long non-coding RNA [NR_028030]	100040851
A_55_P2358147	0.000230129	1.63191e-05	6.41277	down	-2.12648	-0.870946	-1.14171	-1.29282	1.67323	1.191	1.55665	0.870946	1810006J02Rik	Mus musculus RIKEN cDNA 1810006J02 gene (1810006J02Rik), long non-coding RNA [NR_040439]	69030
A_55_P2099269	8.58022e-05	3.72893e-06	6.41228	down	-2.12926	-1.3447	-0.942473	-1.59955	0.942473	1.27449	1.29217	1.19823	Ift80	Mus musculus intraflagellar transport 80 (Ift80), mRNA [NM_026641]	68259
A_55_P2043337	0.000168482	1.03091e-05	6.40922	down	-2.01103	-0.893787	-1.06116	-1.76611	1.18795	1.56683	1.33994	0.893787	Colq	Mus musculus collagen-like tail subunit (single strand of homotrimer) of asymmetric acetylcholinesterase (Colq), mRNA [NM_009937]	382864
A_55_P2032147	4.51708e-05	1.32361e-06	6.4021	down	-1.39366	-0.94389	-1.62946	-1.85993	0.943889	1.23805	1.45389	1.25141	Wnt9a	Mus musculus wingless-type MMTV integration site 9A (Wnt9a), mRNA [NM_139298]	216795
A_51_P328489	5.91986e-05	2.02791e-06	6.40076	down	-1.54749	-0.902089	-1.62337	-1.85246	1.48798	0.902089	1.13825	1.25924	1700025G04Rik	Mus musculus RIKEN cDNA 1700025G04 gene (1700025G04Rik), mRNA [NM_197990]	69399
A_55_P2054854	0.000487546	4.74766e-05	6.3982	down	-2.54555	-1.34105	-0.802741	-1.64038	0.802741	1.2076	1.32621	1.04439	Art4	Mus musculus ADP-ribosyltransferase 4 (Art4), mRNA [NM_026639]	109978
A_55_P2020607	0.000198538	1.30577e-05	6.39247	down	-2.30977	-1.44433	-0.870275	-1.71511	0.977545	1.25137	1.26682	0.870275	Pacsin1	Mus musculus protein kinase C and casein kinase substrate in neurons 1 (Pacsin1), transcript variant 3, mRNA [NM_001286743]	23969
A_55_P2011169	0.000128226	6.91386e-06	6.39206	down	-1.96336	-2.04611	-1.82273	-0.839361	1.10067	0.839361	1.00637	1.08717	Lce1j	Mus musculus late cornified envelope 1J (Lce1j), mRNA [NM_001281499]	545547
A_66_P111655	7.03715e-05	2.72682e-06	6.39177	down	-1.00184	-1.20286	-1.09698	-0.915283	0.915283	1.85581	1.73819	1.97862	Dnah14	PREDICTED: Mus musculus dynein, axonemal, heavy chain 14 (Dnah14), transcript variant X11, mRNA [XM_006497110]	240960
A_55_P1972282	7.35241e-05	2.93463e-06	6.38743	down	-1.02424	-1.07333	-1.19048	-1.85146	1.81189	1.38757	1.33772	1.02424		GRPE2_MOUSE (O88396) GrpE protein homolog 2, mitochondrial precursor (Mt-GrpE#2), complete [TC1611989]
A_55_P2259896	7.01966e-05	2.71471e-06	6.38459	down	-1.35575	-1.40042	-1.41372	-0.838362	0.838361	1.44241	1.64231	1.76703	A130009E19Rik	Mus musculus 16 days neonate thymus cDNA, RIKEN full-length enriched library, clone:A130009E19 product:unclassifiable, full insert sequence. [AK037347]	58899
A_55_P2012071	0.000911029	0.000112572	6.3826	down	-2.69953	-1.4162	-0.768037	-2.23611	1.01647	0.997608	0.794584	0.768037		predicted gene 10483 [Source:MGI Symbol;Acc:MGI:3642894] [ENSMUST00000101619]
A_66_P118004	1.2234e-05	1.01797e-07	6.37649	down	-1.46627	-1.46362	-1.09135	-1.40506	1.09135	1.21755	1.35499	1.60086	Rab3ip	Mus musculus RAB3A interacting protein (Rab3ip), mRNA [NM_001003950]	216363
A_55_P2221186	0.000151943	8.84296e-06	6.37074	down	-1.81839	-1.59928	-0.891009	-1.63753	0.913576	0.891009	1.12445	1.8106	A930030B08Rik	Mus musculus adult male testis cDNA, RIKEN full-length enriched library, clone:4932418F08 product:unclassifiable, full insert sequence. [AK161464]	77193
A_55_P2162175	0.00396969	0.00079042	6.36935	down	-2.49705	-0.466787	-2.5037	-0.937613	1.65974	1.26813	0.884769	0.466787	Ccdc149	Mus musculus coiled-coil domain containing 149 (Ccdc149), mRNA [NM_001256059]	100503884
A_55_P2240116	0.000100536	4.79445e-06	6.36362	down	-1.27817	-1.56899	-2.03655	-0.92069	1.48242	1.39257	1.07932	0.92069	2310005E17Rik	Mus musculus RIKEN cDNA 2310005E17 gene (2310005E17Rik), long non-coding RNA [NR_045498]	70090
A_55_P2255191	0.00142658	0.000206569	6.36337	down	-1.69105	-2.35691	-0.568271	-2.09637	1.01	0.655495	0.56827	1.73279	D7Bwg0826e	Mus musculus 9 days embryo whole body cDNA, RIKEN full-length enriched library, clone:D030071O17 product:hypothetical protein, full insert sequence. [AK141792]	52819
A_55_P2177278	0.00479492	0.00100586	6.36284	down	-1.46082	-2.9581	-2.62981	-0.41742	1.26544	0.933083	0.596591	0.41742	DXBay18	Mus musculus DNA segment, Chr X, Baylor 18 (DXBay18), mRNA [NM_001025384]	574405
A_52_P109548	0.000732215	8.38565e-05	6.35765	down	-2.21115	-0.892492	-1.04506	-2.52981	0.892492	1.14385	0.991937	0.967179	Map7	Mus musculus microtubule-associated protein 7 (Map7), transcript variant 1, mRNA [NM_008635]	17761
A_55_P2067712	9.74035e-06	4.73619e-08	6.35487	down	-1.18299	-1.3555	-1.5789	-1.24247	1.56198	1.27132	1.2953	1.18299		hemicentin 2 [Source:MGI Symbol;Acc:MGI:2677838] [ENSMUST00000138821]
A_66_P119283	3.9813e-05	1.05872e-06	6.35425	down	-1.3903	-1.59738	-1.17766	-0.99795	1.62302	0.99795	1.18864	1.69799	Gm17757	Mus musculus predicted gene, 17757 (Gm17757), non-coding RNA [NR_040453]	100417829
A_55_P2104761	7.96656e-06	2.88519e-08	6.34996	down	-1.19148	-1.28048	-1.36761	-1.40347	1.19148	1.19807	1.47259	1.5618
A_55_P2163438	0.000318579	2.60931e-05	6.34688	down	-0.745125	-1.65996	-2.34063	-1.87651	0.745124	1.10533	1.16849	1.02301	Actn2	Mus musculus adult male corpus striatum cDNA, RIKEN full-length enriched library, clone:C030030I18 product:ALPHA-ACTININ 2 (ALPHA ACTININ SKELETAL MUSCLE ISOFORM 2) (F-ACTIN CROSS LINKING PROTEIN) homolog [Mus musculus], full insert sequence. [AK047768]	11472
A_55_P2123711	7.22278e-05	2.86277e-06	6.34573	down	-1.59913	-0.89691	-1.66108	-1.56167	1.48108	0.981486	1.58488	0.896911
A_55_P2026685	0.000343264	2.90973e-05	6.3429	down	-1.09983	-1.84191	-0.760077	-2.1262	1.23973	1.39888	1.43385	0.760077		T cell receptor alpha variable 3-4 [Source:MGI Symbol;Acc:MGI:2684925] [ENSMUST00000103670]
A_55_P1970489	0.00129152	0.000180456	6.34282	down	-0.519196	-2.48997	-1.89467	-2.25623	0.808965	1.22236	0.949918	0.519197	Il12rb2	Mus musculus interleukin 12 receptor, beta 2 (Il12rb2), mRNA [NM_008354]	16162
A_55_P2215580	0.000377166	3.34898e-05	6.3353	down	-0.907287	-1.04063	-0.929298	-0.83396	2.57122	1.88009	1.65721	0.83396	4933436E23Rik	Mus musculus RIKEN cDNA 4933436E23 gene (4933436E23Rik), long non-coding RNA [NR_040455]	71209
A_55_P2167302	0.000614092	6.55851e-05	6.32864	down	-0.769218	-2.47666	-1.1255	-1.79332	1.38289	1.14899	1.18178	0.769218	LOC102642111	PREDICTED: Mus musculus uncharacterized LOC102642111 (LOC102642111), ncRNA [XR_403448]	102642111
A_51_P219266	0.00032612	2.69254e-05	6.32747	down	-1.39587	-0.73766	-1.35695	-1.68515	1.1858	1.43953	0.73766	2.10788	Tmprss6	Mus musculus transmembrane serine protease 6 (Tmprss6), mRNA [NM_027902]	71753
A_55_P2053943	2.511e-05	4.66778e-07	6.32744	down	-1.09052	-1.22583	-1.88595	-1.6015	1.27353	1.09052	1.22381	1.25484	Olfr1368	Mus musculus olfactory receptor 1368 (Olfr1368), mRNA [NM_146534]	258527
A_55_P2073010	7.16042e-06	2.14776e-08	6.31801	down	-1.19647	-1.48255	-1.24144	-1.46274	1.21195	1.19647	1.4368	1.40946	Gm4832	Mus musculus predicted gene 4832 (Gm4832), mRNA [NM_001190356]	225058
A_51_P177691	0.000338598	2.84616e-05	6.3079	down	-1.24351	-2.23634	-2.21607	-0.878662	1.20033	0.99469	0.980394	0.878662	Gabrr1	Mus musculus gamma-aminobutyric acid (GABA) C receptor, subunit rho 1 (Gabrr1), mRNA [NM_008075]	14408
A_55_P2304482	0.00768192	0.0018574	6.30723	down	-3.18734	-0.313432	-1.15327	-2.4225	0.925538	1.09379	1.21873	0.313432	2700086A05Rik	Mus musculus 2 days pregnant adult female oviduct cDNA, RIKEN full-length enriched library, clone:E230011F24 product:unclassifiable, full insert sequence. [AK053996]	72628
A_55_P2170405	0.000539208	5.47313e-05	6.30623	down	-1.99961	-1.01385	-0.7612	-1.91945	0.7612	1.66558	0.935551	1.57067		1TPZ_A Chain A, Crystal Structure Of Iigp1: A Paradigm For Interferon Inducible P47 Resistance Gtpases. {Mus musculus} (exp=-1; wgp=-1; cg=-1), partial (25%) [TC1703733]
A_55_P2357254	1.1139e-05	7.81931e-08	6.30604	down	-1.3796	-1.1705	-1.26221	-1.7301	1.32051	1.38712	1.1705	1.2064	Taco1os	BB554159 RIKEN full-length enriched, 2 days pregnant adult female ovary Mus musculus cDNA clone E330011I09 3'. [BB554159]	68191
A_55_P2007871	4.57009e-05	1.34493e-06	6.30129	down	-1.85353	-1.77128	-1.01473	-1.18603	1.19814	1.34615	1.23801	1.01473	Ptpdc1	Mus musculus protein tyrosine phosphatase domain containing 1 (Ptpdc1), mRNA [NM_207232]	218232
A_55_P1967905	0.00198523	0.000319618	6.2969	down	-2.15449	-0.585862	-2.99331	-2.1253	0.607342	0.585861	0.726716	0.839676	Dcbld1	Mus musculus discoidin, CUB and LCCL domain containing 1 (Dcbld1), mRNA [NM_025705]	66686
A_55_P2021398	1.73133e-05	2.18811e-07	6.29228	down	-1.11848	-1.17101	-1.72948	-1.58969	1.21839	1.28647	1.11848	1.38233
A_55_P2168544	0.000141133	7.90288e-06	6.29177	down	-1.1202	-1.01152	-2.10092	-2.00298	1.11886	1.04492	1.01152	1.20295	Pik3c2b	Mus musculus phosphoinositide-3-kinase, class 2, beta polypeptide (Pik3c2b), mRNA [NM_001099276]	240752
A_55_P1969615	0.000965701	0.000121504	6.29072	down	-2.63286	-1.46015	-0.774422	-1.18338	0.774422	1.21686	1.58795	0.982855	Pnck	Mus musculus pregnancy upregulated non-ubiquitously expressed CaM kinase (Pnck), transcript variant 1, mRNA [NM_001199351]	93843
A_55_P2329180	0.000114994	5.90969e-06	6.29036	down	-1.62174	-1.46632	-0.992849	-2.32048	1.01705	1.0535	1.14779	0.99285	Ccdc148	Mus musculus coiled-coil domain containing 148 (Ccdc148), mRNA [NM_001001178]	227933
A_55_P2117507	4.6895e-06	5.67195e-09	6.27587	down	-1.34292	-1.4698	-1.35824	-1.23968	1.24356	1.23968	1.32053	1.38485
A_55_P2124401	6.16136e-05	2.18148e-06	6.27021	down	-1.95908	-1.05744	-1.12745	-1.36637	1.61272	1.05744	1.21387	1.19969	LOC101056084	PREDICTED: Mus musculus leishmanolysin homolog (LOC101056084), transcript variant X1, mRNA [XM_006543166]	101056084
A_52_P706060	1.19766e-05	9.65207e-08	6.27012	down	-1.19442	-1.20327	-1.31	-1.72218	1.19442	1.23957	1.26846	1.46164	Mex3a	Mus musculus mex3 homolog A (C. elegans) (Mex3a), mRNA [NM_001029890]	72640
A_55_P2032598	6.64549e-06	1.86876e-08	6.26855	down	-1.17286	-1.4504	-1.32256	-1.45083	1.22832	1.17286	1.32449	1.47021
A_55_P2004168	2.2173e-05	3.49849e-07	6.26713	down	-1.28236	-1.14427	-1.69965	-1.18066	1.19989	1.26697	1.14427	1.67315
A_51_P117640	3.53218e-05	8.54411e-07	6.25582	down	-1.75729	-1.59811	-0.994468	-1.61748	1.48058	1.01368	1.12473	0.994468	5830468F06Rik	Mus musculus adult male thymus cDNA, RIKEN full-length enriched library, clone:5830468F06 product:unclassifiable, full insert sequence. [AK018042]	76082
A_55_P2270412	5.0191e-06	8.23969e-09	6.25547	down	-1.44061	-1.29729	-1.23231	-1.27414	1.23231	1.40962	1.43923	1.25496	C230096K16Rik	Mus musculus 0 day neonate cerebellum cDNA, RIKEN full-length enriched library, clone:C230096K16 product:hypothetical protein, full insert sequence. [AK049070]	414098
A_55_P2154782	4.01807e-06	2.64581e-09	6.25228	down	-1.3332	-1.31728	-1.28314	-1.36526	1.30666	1.28314	1.30548	1.38336
A_55_P1977692	2.10626e-05	3.09924e-07	6.25146	down	-1.42048	-1.05982	-1.33726	-1.57649	1.58717	1.45356	1.05982	1.08218	Znrf4	Mus musculus zinc and ring finger 4 (Znrf4), mRNA [NM_011483]	20834
A_55_P2002998	0.000238612	1.71322e-05	6.25114	down	-1.92272	-1.58252	-0.890967	-1.06839	1.89927	1.26816	0.890967	1.05347	Olah	Mus musculus oleoyl-ACP hydrolase (Olah), mRNA [NM_145921]	99035
A_51_P499854	2.90576e-05	6.18605e-07	6.24438	down	-1.56563	-1.33108	-1.62574	-0.99539	1.088	1.49533	0.99539	1.47368	Ghr	Mus musculus growth hormone receptor (Ghr), transcript variant 1, mRNA [NM_010284]	14600
A_55_P2038372	0.000164355	9.89833e-06	6.23893	down	-1.83655	-1.43757	-1.04712	-1.01419	1.01419	1.19821	1.04106	1.97631	Acot6	Mus musculus acyl-CoA thioesterase 6 (Acot6), mRNA [NM_172580]	217700
A_55_P2013751	5.96362e-05	2.07371e-06	6.23672	down	-0.966788	-1.58822	-0.998113	-1.68252	1.60353	1.46818	1.28901	0.966788	Tsga10	Mus musculus testis specific 10 (Tsga10), transcript variant 2, mRNA [NM_001290720]	211484
A_55_P2004037	0.000615396	6.5849e-05	6.23562	down	-0.951279	-1.15414	-0.897808	-0.94794	0.897807	1.44605	2.75004	1.51706	3110040M04Rik	PREDICTED: Mus musculus RIKEN cDNA 3110040M04 gene (3110040M04Rik), mRNA [XM_993996]	73176
A_51_P303620	0.00474975	0.000993135	6.23474	down	-2.92744	-0.373764	-1.98788	-2.85575	0.373764	0.535119	0.69303	0.814562	Whrn	Mus musculus whirlin (Whrn), transcript variant 2, mRNA [NM_001008791]	73750
A_55_P2110076	0.000144764	8.19418e-06	6.22867	down	-1.01903	-1.09039	-1.11786	-0.969705	0.969706	1.29217	2.26727	1.82956	C1qtnf6	Mus musculus C1q and tumor necrosis factor related protein 6 (C1qtnf6), transcript variant 3, mRNA [NM_001204153]	72709
A_51_P213099	3.13823e-05	7.02898e-07	6.22621	down	-1.37277	-1.56226	-1.52646	-1.04757	1.72979	1.14541	1.04757	1.12157	Ntng1	Mus musculus 0 day neonate eyeball cDNA, RIKEN full-length enriched library, clone:E130203P04 product:hypothetical protein, full insert sequence. [AK053689]	80883
A_66_P115389	6.64549e-06	1.90818e-08	6.22579	down	-1.25049	-1.20272	-1.18945	-1.48864	1.44239	1.44938	1.34051	1.18945	Klf3	PREDICTED: Mus musculus Kruppel-like factor 3 (basic) (Klf3), transcript variant X1, mRNA [XM_006503751]	16599
A_55_P1985544	0.00267615	0.000473956	6.22304	down	-0.547492	-1.52293	-1.61133	-1.21159	2.76768	1.2687	0.547492	1.07327	Kcnk10	Mus musculus potassium channel, subfamily K, member 10 (Kcnk10), mRNA [NM_029911]	72258
A_55_P2091874	8.54996e-05	3.70711e-06	6.22283	down	-1.02811	-1.22791	-1.11426	-1.01057	1.43373	1.01057	1.50368	2.22146	Gm10548	Mus musculus adult male brain cDNA, RIKEN full-length enriched library, clone:3526401A09 product:hypothetical protein, full insert sequence. [AK132217]	633395
A_55_P2150013	2.36114e-05	4.12609e-07	6.21652	down	-1.20519	-1.36952	-1.24976	-1.12008	1.88034	1.12008	1.19004	1.40941	Klra12	PREDICTED: Mus musculus killer cell lectin-like receptor subfamily A, member 12 (Klra12), mRNA [XM_006536427]	16630
A_51_P303424	0.00833082	0.00206155	6.20982	down	-2.49045	-0.229237	-2.6429	-3.2338	0.901746	0.255205	0.555634	0.229237	Itgax	Mus musculus integrin alpha X (Itgax), mRNA [NM_021334]	16411
A_55_P2294109	0.00122383	0.000168488	6.20495	down	-0.998793	-2.09651	-1.42734	-0.592002	2.12072	1.53246	1.17385	0.592001	1700047E10Rik	Mus musculus RIKEN cDNA 1700047E10 gene (1700047E10Rik), long non-coding RNA [NR_073363]	74328
A_55_P2108275	0.000664032	7.33192e-05	6.20413	down	-1.34969	-0.768781	-2.36855	-2.35198	1.08855	0.992179	0.768781	0.844405
A_55_P2003508	0.00157352	0.000235679	6.20342	down	-0.97656	-1.1962	-1.08241	-0.796142	2.96583	1.47741	1.24156	0.796142	Gm6436	PREDICTED: Mus musculus predicted gene 6436 (Gm6436), mRNA [XM_006517508]	623505
A_51_P253883	1.54552e-05	1.71135e-07	6.19732	down	-1.16942	-1.14624	-1.26861	-1.66165	1.58553	1.30758	1.2413	1.14624	Fam49a	Mus musculus family with sequence similarity 49, member A (Fam49a), transcript variant 1, mRNA [NM_029758]	76820
A_52_P460791	0.000157702	9.30199e-06	6.19485	down	-0.720901	-1.5296	-1.41816	-1.31632	0.720901	1.70394	1.41152	1.70294	Ppy	Mus musculus pancreatic polypeptide (Ppy), mRNA [NM_008918]	19064
A_55_P2372877	0.000158902	9.43712e-06	6.19456	down	-1.02651	-1.05335	-1.46497	-2.26943	1.24762	1.02651	1.23273	1.2029	Lhx4	LIM homeobox protein 4 [Source:MGI Symbol;Acc:MGI:101776] [ENSMUST00000027740]	16872
A_55_P2062108	8.13025e-05	3.43024e-06	6.19406	down	-2.0786	-0.957896	-1.29255	-1.68015	1.17174	1.29349	0.957896	1.09122	Apold1	Mus musculus apolipoprotein L domain containing 1 (Apold1), mRNA [NM_001109914]	381823
A_55_P2057050	9.21575e-05	4.18017e-06	6.19154	down	-2.10827	-1.12196	-1.04428	-1.55621	1.17554	1.42282	1.04428	1.04783		RIKEN cDNA A130050O07 gene [Source:MGI Symbol;Acc:MGI:2443458] [ENSMUST00000054333]
A_52_P63343	0.00456079	0.000944384	6.18761	down	-0.687637	-1.2449	-0.385808	-2.24263	0.385808	1.27704	1.91553	2.37818	Ciart	Mus musculus circadian associated repressor of transcription (Ciart), mRNA [NM_001033302]	229599
A_55_P2145656	0.000415692	3.82161e-05	6.18754	down	-2.38749	-1.23248	-0.804815	-1.51091	1.46377	1.25362	1.05955	0.804815
A_51_P337230	0.00612244	0.00138621	6.18581	down	-1.43164	-0.393591	-2.7849	-1.84988	2.15812	0.64175	0.86238	0.393591	Galnt14	Mus musculus UDP-N-acetyl-alpha-D-galactosamine:polypeptide N-acetylgalactosaminyltransferase 14 (Galnt14), mRNA [NM_027864]	71685
A_55_P2002954	0.000319164	2.61652e-05	6.18385	down	-1.08101	-1.77624	-0.784674	-2.077	1.52192	1.40475	1.08375	0.784674
A_52_P570240	4.90207e-05	1.5047e-06	6.17914	down	-2.04935	-1.64414	-1.00161	-1.48381	1.01015	1.00161	1.13877	1.18019	Kbtbd11	Mus musculus kelch repeat and BTB (POZ) domain containing 11 (Kbtbd11), mRNA [NM_029116]	74901
A_55_P2232057	0.000277097	2.14182e-05	6.17732	down	-1.45876	-1.63226	-0.872457	-0.988703	1.6143	1.00299	0.872457	2.066	AU022793	Mus musculus expressed sequence AU022793 (AU022793), long non-coding RNA [NR_045719]	105976
A_51_P116813	1.72846e-05	2.14497e-07	6.17532	down	-1.00151	-1.46256	-1.48258	-1.54075	1.48011	1.25337	1.28366	1.00151	Cyp17a1	Mus musculus cytochrome P450, family 17, subfamily a, polypeptide 1 (Cyp17a1), mRNA [NM_007809]	13074
A_55_P2110725	0.000129648	7.00694e-06	6.17514	down	-1.67253	-1.24095	-0.809098	-1.14825	1.36771	1.70941	1.74884	0.809098	Bai2	Mus musculus brain-specific angiogenesis inhibitor 2 (Bai2), transcript variant 4, mRNA [NM_001290714]	230775
A_52_P168575	6.22367e-05	2.22295e-06	6.17132	down	-2.06469	-1.39738	-0.96463	-1.51892	0.96463	1.14331	1.26502	1.18373	Fam169b	Mus musculus family with sequence similarity 169, member B (Fam169b), mRNA [NM_001013811]	434197
A_52_P407697	2.31626e-05	3.85171e-07	6.17049	down	-0.996335	-1.40616	-1.7674	-1.41197	0.996335	1.33897	1.28479	1.29959	Irx3os	PREDICTED: Mus musculus iroquois homeobox 3, opposite strand (Irx3os), transcript variant X2, misc_RNA [XR_405118]	319388
A_55_P2143081	0.00285481	0.000514759	6.16965	down	-2.00365	-0.245746	-2.05724	-1.92962	1.46512	0.927018	0.245747	1.62662
A_55_P2167883	0.00657725	0.00151704	6.16768	down	-0.647114	-1.50715	-0.937378	-1.32158	1.44809	0.647114	0.716465	3.27401	Gm9777	PREDICTED: Mus musculus predicted gene 9777 (Gm9777), misc_RNA [XR_382941]	100049163
A_51_P279038	0.000455549	4.32647e-05	6.1641	down	-2.22053	-0.899695	-0.963051	-1.58759	1.77755	0.95909	1.18836	0.899694	Ppargc1a	Mus musculus peroxisome proliferative activated receptor, gamma, coactivator 1 alpha (Ppargc1a), transcript variant 1, mRNA [NM_008904]	19017
A_51_P155196	7.07439e-05	2.77277e-06	6.16373	down	-1.91634	-1.05016	-1.02672	-1.75855	1.02672	1.13438	1.22392	1.35843	Abtb2	Mus musculus ankyrin repeat and BTB (POZ) domain containing 2 (Abtb2), mRNA [NM_178890]	99382
A_55_P2017729	1.7325e-05	2.21141e-07	6.16116	down	-1.13018	-1.7257	-1.10014	-1.32752	1.38656	1.34921	1.37335	1.10014	Gm2138	Mus musculus 15 days embryo head cDNA, RIKEN full-length enriched library, clone:D930042E23 product:unclassifiable, full insert sequence. [AK086623]	100039286
A_51_P151484	0.0018896	0.000299389	6.1564	down	-2.55019	-0.59566	-1.50737	-2.67075	0.59566	0.828016	0.968298	0.772407	Atp1b1	Mus musculus ATPase, Na+/K+ transporting, beta 1 polypeptide (Atp1b1), mRNA [NM_009721]	11931
A_55_P1981306	3.53218e-05	8.5037e-07	6.15374	down	-1.79353	-1.51554	-0.98086	-1.35583	1.47895	0.98086	1.27525	1.10503	Hdgfrp3	Mus musculus hepatoma-derived growth factor, related protein 3 (Hdgfrp3), mRNA [NM_013886]	29877
A_65_P08768	0.00166621	0.00025374	6.15101	down	-1.25564	-1.39707	-0.526011	-1.72597	0.526011	1.29758	1.25477	2.50025	Fbln1	fibulin 1 [Source:MGI Symbol;Acc:MGI:95487] [ENSMUST00000109432]	14114
A_51_P459108	2.31716e-05	4.01638e-07	6.14575	down	-1.72261	-1.21257	-1.03706	-1.2629	1.03706	1.31138	1.50596	1.38882	Insl6	Mus musculus insulin-like 6 (Insl6), mRNA [NM_013754]	27356
A_55_P2122429	1.45985e-05	1.54544e-07	6.13661	down	-1.17356	-1.64614	-1.13959	-1.14317	1.5393	1.13959	1.33233	1.35609	Cym	Mus musculus chymosin (Cym), mRNA [NM_001111143]	229697
A_55_P2033287	7.83625e-06	2.77813e-08	6.13582	down	-1.14582	-1.48944	-1.27802	-1.48348	1.14582	1.19861	1.3568	1.37104
A_55_P2141978	3.80039e-05	9.67135e-07	6.12033	down	-1.06928	-1.35917	-1.25187	-1.14088	1.91072	1.51819	1.13506	1.06928	Nr3c2	Mus musculus nuclear receptor subfamily 3, group C, member 2 (Nr3c2), mRNA [NM_001083906]	110784
A_55_P2017769	0.000190893	1.2391e-05	6.11965	down	-1.58197	-0.864417	-2.28341	-1.89406	0.986933	0.89531	0.864417	1.08328	B020031M17Rik	Mus musculus RIKEN cDNA B020031M17 gene (B020031M17Rik), mRNA [NM_001033769]	333467
A_55_P2104889	7.9695e-05	3.31415e-06	6.11876	down	-1.72443	-1.6097	-2.0341	-0.919604	1.28201	0.919605	0.98271	0.980786	LOC102640586	PREDICTED: Mus musculus collagen alpha-1(II) chain-like (LOC102640586), transcript variant X1, mRNA [XM_006534611]	102640586
A_55_P2191263	0.00435982	0.000890734	6.11284	down	-1.92163	-2.12923	-0.446522	-1.9475	0.518351	0.748461	0.446522	2.28914	Gm10428	Mus musculus activated spleen cDNA, RIKEN full-length enriched library, clone:F830012G24 product:unclassifiable, full insert sequence. [AK089738]	100049172
A_55_P2130154	0.000755296	8.73033e-05	6.1121	down	-0.721836	-2.1786	-1.20944	-1.96944	0.721836	1.18007	0.764608	1.70084
A_52_P257426	0.000367738	3.22216e-05	6.11153	down	-0.781434	-1.91734	-1.1744	-1.49454	1.9357	1.38447	0.976823	0.781434	Eps8l2	Mus musculus EPS8-like 2 (Eps8l2), mRNA [NM_133191]	98845
A_55_P2016213	0.000346137	2.96125e-05	6.1107	down	-1.39801	-1.95751	-1.06971	-0.704132	1.75085	1.467	0.704132	1.394
A_52_P318361	7.36396e-05	2.94484e-06	6.10722	down	-1.78318	-1.15934	-0.946594	-1.88571	1.16533	1.23642	1.3189	0.946594	Ces2c	Mus musculus carboxylesterase 2C (Ces2c), mRNA [NM_145603]	234671
A_55_P1975922	9.79287e-05	4.58332e-06	6.10649	down	-1.72984	-0.96881	-0.992548	-1.84555	1.52612	0.968811	1.15794	1.25175	Olfr629	Mus musculus olfactory receptor 629 (Olfr629), mRNA [NM_146821]	258818
A_55_P2194064	0.000294819	2.34302e-05	6.10633	down	-2.43168	-0.876374	-1.43627	-1.91988	0.876374	0.942719	0.916278	1.04165	BC023969	Mus musculus lung RCB-0558 LLC cDNA, RIKEN full-length enriched library, clone:G730014H17 product:unclassifiable, full insert sequence. [AK144629]	407828
A_55_P2173634	2.64282e-05	5.26757e-07	6.10465	down	-1.45969	-1.47193	-1.05802	-1.36521	1.72795	1.22942	1.06938	1.05802	Samd3	Mus musculus sterile alpha motif domain containing 3 (Samd3), transcript variant 1, mRNA [NM_001013766]	268288
A_55_P2144490	0.0020032	0.000323423	6.10372	down	-2.54903	-1.72354	-2.19994	-0.419903	1.2498	0.899995	0.419903	0.976643
A_66_P110104	9.74035e-06	4.93576e-08	6.09763	down	-1.10889	-1.57854	-1.4559	-1.29587	1.36963	1.22252	1.10889	1.29276	Myo18b	Mus musculus myosin XVIIIb (Myo18b), mRNA [NM_028901]	74376
A_55_P2053838	0.00081605	9.71905e-05	6.09307	down	-0.801592	-2.56343	-1.32229	-1.41992	0.801592	0.908345	0.999899	1.6116	Tnfaip3	Mus musculus tumor necrosis factor, alpha-induced protein 3 (Tnfaip3), transcript variant 1, mRNA [NM_009397]	21929
A_55_P2182835	0.000419222	3.86502e-05	6.09184	down	-2.23794	-2.09795	-1.11184	-0.834602	1.05888	1.0229	0.834602	1.22879	Chrnb4	Mus musculus cholinergic receptor, nicotinic, beta polypeptide 4 (Chrnb4), mRNA [NM_148944]	108015
A_55_P2077920	9.62716e-05	4.48625e-06	6.09061	down	-1.67924	-0.821829	-1.79333	-1.39112	1.51561	1.15326	1.25013	0.821829	Naaladl2	PREDICTED: Mus musculus N-acetylated alpha-linked acidic dipeptidase-like 2 (Naaladl2), transcript variant X5, mRNA [XM_006535586]	635702
A_55_P2000434	0.00149295	0.000219565	6.08823	down	-0.666495	-1.94478	-1.05211	-1.54705	0.666495	0.980225	1.18632	2.38062	Skor1	Mus musculus SKI family transcriptional corepressor 1 (Skor1), transcript variant 1, mRNA [NM_172446]	207667
A_55_P2177406	0.000921335	0.000114172	6.08475	down	-0.60002	-1.38146	-1.27958	-1.16538	2.07963	2.19932	1.11538	0.600021		BY123082 RIKEN full-length enriched, adult male brain Mus musculus cDNA clone L630013P07 5'. [BY123082]
A_55_P2036220	4.90434e-06	7.5205e-09	6.08427	down	-1.22057	-1.43449	-1.21718	-1.29824	1.21718	1.28913	1.37051	1.37302	Chadl	Mus musculus chondroadherin-like (Chadl), mRNA [NM_001164320]	214685
A_55_P2088905	2.15528e-05	3.28528e-07	6.08005	down	-1.0321	-1.7601	-1.39043	-1.59279	1.33259	1.10352	1.1727	1.0321	Hpca	Mus musculus hippocalcin (Hpca), transcript variant 1, mRNA [NM_001130419]	15444
[truncated: 1,158 more rows]

## Sheet: GO enrichment of Up DEG
Annotation Cluster 1	Enrichment Score: 11.806026515646453
[truncated: 4,006 more rows]

## Sheet: GO enrichment of Down DEG
Annotation Cluster 1	Enrichment Score: 8.183093809505863
[truncated: 5,127 more rows]
